# Supplementary material for: Reproductive trait differences drive offspring production in urban cavity‐nesting bees and wasps
Source: Ecol Evol. 2021 Jun 22;11(15):9932–48. doi: 10.1002/ece3.7537 (PMC8328425; doi:10.1002/ece3.7537)
Supplement: Supplementary file 1 — Appendix S1 [file ECE3-11-9932-s001.xlsx]

SiteID	Type	Sampling_Year	Genus	Species	Taxa_group	Tot_broodcells	No_dead_broodcells	Tot_parasite	Rel_parasite_free	Rel_dead
0buhG	Home	2011	Trypoxylon	frigidum	Wasp	9	0	2	0.777777778	0
0buhG	Home	2011	Trypoxylon	frigidum	Wasp	5	0	0	1	0
0buhG	Home	2012	Megachile	centuncularis	Bee	1	1	0	1	1
0buhG	Home	2012	Megachile	centuncularis	Bee	1	1	0	1	1
0buhG	Home	2012	Megachile	centuncularis	Bee	1	1	0	1	1
0buhG	Home	2012	Megachile	centuncularis	Bee	8	3	3	0.625	0.375
0buhG	Home	2012	Trypoxylon	frigidum	Wasp	7	2	0	1	0.285714286
0buhG	Home	2012	Trypoxylon	frigidum	Wasp	8	2	0	1	0.25
0buhG	Home	2012	Trypoxylon	frigidum	Wasp	8	2	0	1	0.25
0buhG	Home	2012	Trypoxylon	frigidum	Wasp	9	2	0	1	0.222222222
0buhG	Home	2012	Trypoxylon	frigidum	Wasp	11	1	0	1	0.090909091
0buhG	Home	2012	Trypoxylon	frigidum	Wasp	13	1	0	1	0.076923077
0buhG	Home	2012	Megachile	centuncularis	Bee	2	0	0	1	0
0buhG	Home	2012	Trypoxylon	frigidum	Wasp	6	0	0	1	0
0buhG	Home	2013	Megachile	rotundata	Bee	1	1	0	1	1
0buhG	Home	2013	Megachile	rotundata	Bee	1	1	0	1	1
0buhG	Home	2013	Megachile	rotundata	Bee	1	1	0	1	1
0buhG	Home	2013	Megachile	rotundata	Bee	1	0	0	1	0
0GSjz	Home	2011	Isodontia	mexicana	Wasp	3	0	3	0	0
0GSjz	Home	2011	Isodontia	mexicana	Wasp	2	2	0	1	1
0GSjz	Home	2011	Isodontia	mexicana	Wasp	1	1	0	1	1
0GSjz	Home	2011	Trypoxylon	collinum	Wasp	7	0	7	0	0
0GSjz	Home	2011	Trypoxylon	collinum	Wasp	1	1	0	1	1
0GSjz	Home	2011	Osmia	caerulescens	Bee	5	3	0	1	0.6
0GSjz	Home	2011	Trypoxylon	collinum	Wasp	2	1	0	1	0.5
0GSjz	Home	2011	Trypoxylon	collinum	Wasp	9	4	0	1	0.444444444
0GSjz	Home	2011	Trypoxylon	collinum	Wasp	5	2	0	1	0.4
0GSjz	Home	2011	Trypoxylon	collinum	Wasp	4	1	0	1	0.25
0GSjz	Home	2011	Trypoxylon	collinum	Wasp	5	0	0	1	0
0GSjz	Home	2012	Trypoxylon	collinum	Wasp	1	0	1	0	0
0GSjz	Home	2012	Trypoxylon	collinum	Wasp	11	6	0	1	0.545454545
0GSjz	Home	2012	Trypoxylon	frigidum	Wasp	2	0	1	0.5	0
0GSjz	Home	2012	Chelostoma	campanularum	Bee	2	1	0	1	0.5
0GSjz	Home	2012	Trypoxylon	frigidum	Wasp	5	2	0	1	0.4
0GSjz	Home	2012	Trypoxylon	frigidum	Wasp	7	2	0	1	0.285714286
0GSjz	Home	2012	Trypoxylon	collinum	Wasp	9	2	0	1	0.222222222
0GSjz	Home	2012	Trypoxylon	collinum	Wasp	9	2	0	1	0.222222222
0GSjz	Home	2012	Heriades	carinata	Bee	12	2	0	1	0.166666667
0GSjz	Home	2012	Heriades	carinata	Bee	13	1	0	1	0.076923077
0GSjz	Home	2012	Psenulus	pallipes	Wasp	20	1	0	1	0.05
0GSjz	Home	2012	Osmia	caerulescens	Bee	3	0	0	1	0
0GSjz	Home	2012	Trypoxylon	collinum	Wasp	6	0	0	1	0
0GSjz	Home	2012	Trypoxylon	frigidum	Wasp	3	0	0	1	0
0GSjz	Home	2012	Trypoxylon	frigidum	Wasp	4	0	0	1	0
1Gg23	Park	2011	Megachile	pugnata	Bee	5	0	4	0.2	0
1Gg23	Park	2011	Megachile	pugnata	Bee	9	4	3	0.666666667	0.444444444
1Gg23	Park	2011	Megachile	pugnata	Bee	8	0	6	0.25	0
1Gg23	Park	2011	Megachile	pugnata	Bee	7	3	2	0.714285714	0.428571429
1Gg23	Park	2011	Megachile	pugnata	Bee	7	2	2	0.714285714	0.285714286
1Gg23	Park	2011	Megachile	pugnata	Bee	11	3	3	0.727272727	0.272727273
1Gg23	Park	2011	Megachile	pugnata	Bee	4	2	0	1	0.5
1Gg23	Park	2011	Megachile	pugnata	Bee	8	0	4	0.5	0
1Gg23	Park	2011	Megachile	pugnata	Bee	9	4	0	1	0.444444444
1Gg23	Park	2011	Megachile	pugnata	Bee	7	0	2	0.714285714	0
1Gg23	Park	2011	Megachile	pugnata	Bee	5	1	0	1	0.2
1Gg23	Park	2011	Megachile	pugnata	Bee	8	1	0	1	0.125
1Gg23	Park	2011	Megachile	pugnata	Bee	5	0	0	1	0
1Gg23	Park	2011	Hylaeus	annulatus	Bee	9	0	0	1	0
1Gg23	Park	2012	Megachile	pugnata	Bee	1	1	0	1	1
1Gg23	Park	2012	Euodynerus	foraminatus	Wasp	4	4	0	1	1
1Gg23	Park	2012	Euodynerus	foraminatus	Wasp	3	3	0	1	1
1Gg23	Park	2012	Euodynerus	foraminatus	Wasp	2	0	2	0	0
1Gg23	Park	2012	Megachile	pugnata	Bee	4	3	0	1	0.75
1Gg23	Park	2012	Euodynerus	foraminatus	Wasp	3	0	2	0.333333333	0
1Gg23	Park	2012	Euodynerus	foraminatus	Wasp	5	3	0	1	0.6
1Gg23	Park	2012	Megachile	pugnata	Bee	7	2	2	0.714285714	0.285714286
1Gg23	Park	2012	Euodynerus	foraminatus	Wasp	6	0	3	0.5	0
1Gg23	Park	2012	Megachile	pugnata	Bee	6	0	3	0.5	0
1Gg23	Park	2012	Megachile	pugnata	Bee	7	2	1	0.857142857	0.285714286
1Gg23	Park	2012	Megachile	pugnata	Bee	5	0	2	0.6	0
1Gg23	Park	2012	Euodynerus	foraminatus	Wasp	6	0	2	0.666666667	0
1Gg23	Park	2012	Osmia	caerulescens	Bee	14	0	3	0.785714286	0
1Gg23	Park	2012	Euodynerus	foraminatus	Wasp	6	0	1	0.833333333	0
1Gg23	Park	2012	Osmia	caerulescens	Bee	5	0	0	1	0
1Gg23	Park	2012	Osmia	caerulescens	Bee	11	0	0	1	0
1Gg23	Park	2012	Megachile	pugnata	Bee	2	0	0	1	0
1Gg23	Park	2012	Megachile	pugnata	Bee	7	0	0	1	0
1Gg23	Park	2012	Euodynerus	foraminatus	Wasp	3	0	0	1	0
1Gg23	Park	2012	Euodynerus	foraminatus	Wasp	3	0	0	1	0
1Gg23	Park	2013	Megachile	campanulae	Bee	6	6	0	1	1
1Gg23	Park	2013	Megachile	campanulae	Bee	1	1	0	1	1
1Gg23	Park	2013	Megachile	campanulae	Bee	1	1	0	1	1
1Gg23	Park	2013	Megachile	campanulae	Bee	1	1	0	1	1
1Gg23	Park	2013	Megachile	campanulae	Bee	1	1	0	1	1
1Gg23	Park	2013	Megachile	pugnata	Bee	1	1	0	1	1
1Gg23	Park	2013	Osmia	pumila	Bee	5	0	5	0	0
1Gg23	Park	2013	Osmia	pumila	Bee	2	0	2	0	0
1Gg23	Park	2013	Osmia	pumila	Bee	11	0	9	0.181818182	0
1Gg23	Park	2013	Osmia	pumila	Bee	12	0	7	0.416666667	0
1Gg23	Park	2013	Osmia	pumila	Bee	7	0	4	0.428571429	0
1Gg23	Park	2013	Osmia	pumila	Bee	18	2	5	0.722222222	0.111111111
1Gg23	Park	2013	Osmia	pumila	Bee	11	0	4	0.636363636	0
1Gg23	Park	2013	Megachile	pugnata	Bee	6	2	0	1	0.333333333
1Gg23	Park	2013	Megachile	pugnata	Bee	6	1	0	1	0.166666667
1Gg23	Park	2013	Osmia	pumila	Bee	17	0	2	0.882352941	0
1Gg23	Park	2013	Osmia	pumila	Bee	13	0	1	0.923076923	0
1Gg23	Park	2013	Osmia	pumila	Bee	16	0	1	0.9375	0
1Gg23	Park	2013	Osmia	pumila	Bee	5	0	0	1	0
1Gg23	Park	2013	Osmia	pumila	Bee	14	0	0	1	0
1wIAO	Home	2011	Megachile	campanulae	Bee	1	1	0	1	1
1wIAO	Home	2011	Megachile	campanulae	Bee	5	5	0	1	1
1wIAO	Home	2011	Trypoxylon	frigidum	Wasp	4	4	0	1	1
1wIAO	Home	2011	Megachile	campanulae	Bee	4	3	0	1	0.75
1wIAO	Home	2011	Megachile	campanulae	Bee	10	7	0	1	0.7
1wIAO	Home	2011	Megachile	campanulae	Bee	3	2	0	1	0.666666667
1wIAO	Home	2011	Megachile	campanulae	Bee	2	1	0	1	0.5
1wIAO	Home	2011	Megachile	campanulae	Bee	8	4	0	1	0.5
1wIAO	Home	2011	Megachile	campanulae	Bee	5	2	0	1	0.4
1wIAO	Home	2011	Megachile	campanulae	Bee	11	4	0	1	0.363636364
1wIAO	Home	2011	Hylaeus	affinis	Bee	6	2	0	1	0.333333333
1wIAO	Home	2011	Megachile	rotundata	Bee	3	1	0	1	0.333333333
1wIAO	Home	2011	Megachile	rotundata	Bee	10	2	0	1	0.2
1wIAO	Home	2011	Megachile	campanulae	Bee	5	0	0	1	0
1wIAO	Home	2012	Trypoxylon	frigidum	Wasp	1	0	0	1	0
1wIAO	Home	2012	Trypoxylon	frigidum	Wasp	7	0	0	1	0
1wIAO	Home	2012	Trypoxylon	frigidum	Wasp	1	0	0	1	0
1wIAO	Home	2012	Trypoxylon	frigidum	Wasp	7	0	0	1	0
1wIAO	Home	2012	Trypoxylon	frigidum	Wasp	1	0	0	1	0
1wIAO	Home	2012	Trypoxylon	frigidum	Wasp	8	0	0	1	0
1wIAO	Home	2013	Heriades	carinata	Bee	10	3	5	0.5	0.3
1wIAO	Home	2013	Heriades	carinata	Bee	12	4	1	0.916666667	0.333333333
1wIAO	Home	2013	Heriades	carinata	Bee	10	0	1	0.9	0
1WsN2	Community	2011	Megachile	rotundata	Bee	8	8	0	1	1
1WsN2	Community	2011	Symmorphus	cristatus	Wasp	5	5	0	1	1
1WsN2	Community	2011	Symmorphus	cristatus	Wasp	13	4	1	0.923076923	0.307692308
1WsN2	Community	2011	Symmorphus	cristatus	Wasp	6	1	1	0.833333333	0.166666667
1WsN2	Community	2011	Auplopus	mellipes	Wasp	4	0	1	0.75	0
1WsN2	Community	2011	Symmorphus	cristatus	Wasp	6	1	0	1	0.166666667
1WsN2	Community	2011	Symmorphus	cristatus	Wasp	6	1	0	1	0.166666667
1WsN2	Community	2011	Auplopus	mellipes	Wasp	5	0	0	1	0
1WsN2	Community	2011	Symmorphus	cristatus	Wasp	6	0	0	1	0
1WsN2	Community	2011	Symmorphus	cristatus	Wasp	2	0	0	1	0
1WsN2	Community	2011	Symmorphus	cristatus	Wasp	2	0	0	1	0
1WsN2	Community	2012	Symmorphus	cristatus	Wasp	1	1	0	1	1
1WsN2	Community	2012	Symmorphus	cristatus	Wasp	1	1	0	1	1
1WsN2	Community	2012	Symmorphus	cristatus	Wasp	1	1	0	1	1
1WsN2	Community	2012	Symmorphus	cristatus	Wasp	1	1	0	1	1
1WsN2	Community	2012	Symmorphus	cristatus	Wasp	2	1	0	1	0.5
1WsN2	Community	2012	Trypoxylon	collinum	Wasp	14	0	6	0.571428571	0
1WsN2	Community	2012	Symmorphus	cristatus	Wasp	2	0	0	1	0
1WsN2	Community	2012	Symmorphus	cristatus	Wasp	1	0	0	1	0
1WsN2	Community	2012	Symmorphus	cristatus	Wasp	1	0	0	1	0
1WsN2	Community	2012	Symmorphus	cristatus	Wasp	1	0	0	1	0
1WsN2	Community	2012	Symmorphus	cristatus	Wasp	4	0	0	1	0
1WsN2	Community	2012	Symmorphus	cristatus	Wasp	3	0	0	1	0
1WsN2	Community	2012	Symmorphus	cristatus	Wasp	5	0	0	1	0
1WsN2	Community	2012	Symmorphus	cristatus	Wasp	5	0	0	1	0
1WsN2	Community	2012	Symmorphus	cristatus	Wasp	8	0	0	1	0
1WsN2	Community	2012	Symmorphus	cristatus	Wasp	3	0	0	1	0
1WsN2	Community	2012	Symmorphus	cristatus	Wasp	4	0	0	1	0
1WsN2	Community	2013	Megachile	relativa	Bee	1	1	0	1	1
1WsN2	Community	2013	Megachile	relativa	Bee	1	1	0	1	1
1WsN2	Community	2013	Megachile	relativa	Bee	1	1	0	1	1
1WsN2	Community	2013	Symmorphus	cristatus	Wasp	1	1	0	1	1
1WsN2	Community	2013	Trypoxylon	collinum	Wasp	10	4	0	1	0.4
1WsN2	Community	2013	Symmorphus	cristatus	Wasp	5	2	0	1	0.4
1WsN2	Community	2013	Hylaeus	annulatus	Bee	13	3	0	1	0.230769231
1WsN2	Community	2013	Megachile	relativa	Bee	8	1	0	1	0.125
1WsN2	Community	2013	Trypoxylon	collinum	Wasp	8	1	0	1	0.125
1WsN2	Community	2013	Megachile	relativa	Bee	10	0	0	1	0
1WsN2	Community	2013	Trypoxylon	collinum	Wasp	12	0	0	1	0
1WsN2	Community	2013	Symmorphus	cristatus	Wasp	5	0	0	1	0
1WsN2	Community	2013	Symmorphus	cristatus	Wasp	1	0	0	1	0
1WsN2	Community	2013	Symmorphus	cristatus	Wasp	6	0	0	1	0
1WsN2	Community	2013	Symmorphus	cristatus	Wasp	2	0	0	1	0
1WsN2	Community	2013	Symmorphus	cristatus	Wasp	6	0	0	1	0
1WsN2	Community	2013	Symmorphus	cristatus	Wasp	8	0	0	1	0
2DMIj	Home	2011	Psenulus	pallipes	Wasp	4	4	0	1	1
2DMIj	Home	2011	Psenulus	pallipes	Wasp	3	3	0	1	1
2DMIj	Home	2011	Trypoxylon	frigidum	Wasp	3	2	0	1	0.666666667
2DMIj	Home	2011	Osmia	pumila	Bee	4	2	0	1	0.5
2DMIj	Home	2011	Osmia	pumila	Bee	4	2	0	1	0.5
2DMIj	Home	2011	Osmia	pumila	Bee	13	5	0	1	0.384615385
2DMIj	Home	2011	Osmia	pumila	Bee	14	5	0	1	0.357142857
2DMIj	Home	2011	Trypoxylon	collinum	Wasp	12	2	0	1	0.166666667
2DMIj	Home	2011	Osmia	pumila	Bee	16	2	0	1	0.125
2DMIj	Home	2011	Osmia	pumila	Bee	8	1	0	1	0.125
2DMIj	Home	2011	Osmia	pumila	Bee	16	0	0	1	0
2DMIj	Home	2011	Osmia	pumila	Bee	6	0	0	1	0
2DMIj	Home	2012	Hylaeus	modestus	Bee	1	1	0	1	1
2DMIj	Home	2012	Hylaeus	modestus	Bee	1	1	0	1	1
2DMIj	Home	2012	Trypoxylon	collinum	Wasp	1	1	0	1	1
2DMIj	Home	2012	Hylaeus	modestus	Bee	14	3	0	1	0.214285714
2DMIj	Home	2012	Hylaeus	modestus	Bee	5	1	0	1	0.2
2DMIj	Home	2012	Trypoxylon	frigidum	Wasp	6	1	0	1	0.166666667
2DMIj	Home	2013	Trypoxylon	collinum	Wasp	1	0	1	0	0
2DMIj	Home	2013	Trypoxylon	collinum	Wasp	2	1	0	1	0.5
2DMIj	Home	2013	Osmia	pumila	Bee	14	4	3	0.785714286	0.285714286
2DMIj	Home	2013	Trypoxylon	frigidum	Wasp	3	1	0	1	0.333333333
2DMIj	Home	2013	Trypoxylon	collinum	Wasp	11	2	1	0.909090909	0.181818182
2GiFE	Green roof	2011	Osmia	caerulescens	Bee	1	0	1	0	0
2GiFE	Green roof	2011	Osmia	caerulescens	Bee	1	0	1	0	0
2GiFE	Green roof	2011	Osmia	caerulescens	Bee	1	0	1	0	0
2GiFE	Green roof	2011	Osmia	caerulescens	Bee	1	0	1	0	0
2GiFE	Green roof	2011	Osmia	caerulescens	Bee	1	0	1	0	0
2GiFE	Green roof	2011	Megachile	rotundata	Bee	15	14	0	1	0.933333333
2GiFE	Green roof	2011	Osmia	caerulescens	Bee	15	12	0	1	0.8
2GiFE	Green roof	2011	Megachile	rotundata	Bee	17	13	0	1	0.764705882
2GiFE	Green roof	2011	Megachile	rotundata	Bee	16	10	0	1	0.625
2GiFE	Green roof	2011	Megachile	rotundata	Bee	13	7	0	1	0.538461538
2GiFE	Green roof	2011	Osmia	caerulescens	Bee	2	0	1	0.5	0
2GiFE	Green roof	2011	Megachile	rotundata	Bee	17	6	0	1	0.352941176
2GiFE	Green roof	2011	Megachile	rotundata	Bee	16	5	0	1	0.3125
2GiFE	Green roof	2011	Megachile	rotundata	Bee	15	4	0	1	0.266666667
2GiFE	Green roof	2011	Megachile	rotundata	Bee	5	1	0	1	0.2
2GiFE	Green roof	2011	Osmia	caerulescens	Bee	15	3	0	1	0.2
2GiFE	Green roof	2011	Osmia	caerulescens	Bee	16	3	0	1	0.1875
2GiFE	Green roof	2011	Megachile	rotundata	Bee	13	2	0	1	0.153846154
2GiFE	Green roof	2011	Megachile	rotundata	Bee	14	2	0	1	0.142857143
2GiFE	Green roof	2011	Osmia	caerulescens	Bee	11	1	0	1	0.090909091
2GiFE	Green roof	2011	Megachile	rotundata	Bee	15	1	0	1	0.066666667
2GiFE	Green roof	2011	Osmia	caerulescens	Bee	15	0	1	0.933333333	0
2GiFE	Green roof	2011	Osmia	caerulescens	Bee	13	0	0	1	0
2GiFE	Green roof	2011	Osmia	caerulescens	Bee	5	0	0	1	0
2GiFE	Green roof	2011	Megachile	rotundata	Bee	15	0	0	1	0
2GiFE	Green roof	2011	Megachile	rotundata	Bee	15	0	0	1	0
2GiFE	Green roof	2011	Osmia	caerulescens	Bee	18	0	0	1	0
2GiFE	Green roof	2011	Osmia	caerulescens	Bee	10	0	0	1	0
2GiFE	Green roof	2011	Osmia	caerulescens	Bee	14	0	0	1	0
2GiFE	Green roof	2012	Megachile	centuncularis	Bee	10	10	0	1	1
2GiFE	Green roof	2012	Megachile	centuncularis	Bee	13	13	0	1	1
2GiFE	Green roof	2012	Megachile	rotundata	Bee	1	1	0	1	1
2GiFE	Green roof	2012	Megachile	rotundata	Bee	1	1	0	1	1
2GiFE	Green roof	2012	Megachile	rotundata	Bee	1	1	0	1	1
2GiFE	Green roof	2012	Isodontia	mexicana	Wasp	2	0	2	0	0
2GiFE	Green roof	2012	Megachile	rotundata	Bee	10	1	2	0.8	0.1
2GiFE	Green roof	2012	Megachile	centuncularis	Bee	10	2	0	1	0.2
2GiFE	Green roof	2012	Megachile	rotundata	Bee	12	1	1	0.916666667	0.083333333
2GiFE	Green roof	2012	Megachile	rotundata	Bee	13	1	1	0.923076923	0.076923077
2GiFE	Green roof	2012	Megachile	rotundata	Bee	7	0	1	0.857142857	0
2GiFE	Green roof	2012	Megachile	rotundata	Bee	8	0	1	0.875	0
2GiFE	Green roof	2012	Megachile	rotundata	Bee	16	0	2	0.875	0
2GiFE	Green roof	2012	Megachile	rotundata	Bee	11	1	0	1	0.090909091
2GiFE	Green roof	2012	Megachile	rotundata	Bee	5	0	0	1	0
2GiFE	Green roof	2012	Megachile	rotundata	Bee	10	0	0	1	0
2GiFE	Green roof	2012	Isodontia	mexicana	Wasp	2	0	0	1	0
2GiFE	Green roof	2012	Megachile	rotundata	Bee	11	0	0	1	0
2GiFE	Green roof	2012	Megachile	rotundata	Bee	16	0	0	1	0
2GiFE	Green roof	2012	Megachile	rotundata	Bee	7	0	0	1	0
2GiFE	Green roof	2012	Megachile	rotundata	Bee	15	0	0	1	0
2GiFE	Green roof	2012	Megachile	rotundata	Bee	15	0	0	1	0
2GiFE	Green roof	2012	Megachile	rotundata	Bee	8	0	0	1	0
2GiFE	Green roof	2012	Megachile	rotundata	Bee	3	0	0	1	0
2GiFE	Green roof	2012	Megachile	rotundata	Bee	11	0	0	1	0
2GiFE	Green roof	2013	Megachile	rotundata	Bee	1	1	0	1	1
2GiFE	Green roof	2013	Megachile	rotundata	Bee	1	1	0	1	1
2GiFE	Green roof	2013	Psenulus	pallipes	Wasp	1	1	0	1	1
2GiFE	Green roof	2013	Megachile	rotundata	Bee	2	1	0	1	0.5
2GiFE	Green roof	2013	Psenulus	pallipes	Wasp	2	0	1	0.5	0
2GiFE	Green roof	2013	Osmia	caerulescens	Bee	4	1	0	1	0.25
2GiFE	Green roof	2013	Passaloecus	gracilis	Wasp	6	1	0	1	0.166666667
2GiFE	Green roof	2013	Megachile	rotundata	Bee	1	0	0	1	0
2GiFE	Green roof	2013	Megachile	rotundata	Bee	3	0	0	1	0
2GiFE	Green roof	2013	Osmia	caerulescens	Bee	10	0	0	1	0
2GiFE	Green roof	2013	Megachile	rotundata	Bee	7	0	0	1	0
2GiFE	Green roof	2013	Osmia	caerulescens	Bee	12	0	0	1	0
2GiFE	Green roof	2013	Megachile	rotundata	Bee	5	0	0	1	0
2GiFE	Green roof	2013	Megachile	rotundata	Bee	4	0	0	1	0
2GiFE	Green roof	2013	Osmia	caerulescens	Bee	10	0	0	1	0
2GiFE	Green roof	2013	Ancistrocerus	gazella	Wasp	9	0	0	1	0
2GiFE	Green roof	2013	Psenulus	pallipes	Wasp	6	0	0	1	0
2GiFE	Green roof	2013	Psenulus	pallipes	Wasp	4	0	0	1	0
2GiFE	Green roof	2013	Psenulus	pallipes	Wasp	2	0	0	1	0
2IVbG	Park	2011	Ancistrocerus	antilope	Wasp	6	6	0	1	1
2IVbG	Park	2011	Ancistrocerus	antilope	Wasp	2	2	0	1	1
2IVbG	Park	2011	Ancistrocerus	antilope	Wasp	6	6	0	1	1
2IVbG	Park	2011	Ancistrocerus	antilope	Wasp	5	5	0	1	1
2IVbG	Park	2011	Symmorphus	canadensis	Wasp	5	4	0	1	0.8
2IVbG	Park	2011	Symmorphus	canadensis	Wasp	4	3	0	1	0.75
2IVbG	Park	2011	Passaloecus	gracilis	Wasp	4	2	0	1	0.5
2IVbG	Park	2011	Passaloecus	gracilis	Wasp	4	2	0	1	0.5
2IVbG	Park	2011	Passaloecus	gracilis	Wasp	6	2	0	1	0.333333333
2IVbG	Park	2011	Passaloecus	gracilis	Wasp	3	1	0	1	0.333333333
2IVbG	Park	2011	Passaloecus	gracilis	Wasp	4	1	0	1	0.25
2IVbG	Park	2011	Ancistrocerus	antilope	Wasp	6	0	0	1	0
2IVbG	Park	2011	Ancistrocerus	antilope	Wasp	6	0	0	1	0
2IVbG	Park	2011	Ancistrocerus	antilope	Wasp	3	0	0	1	0
2IVbG	Park	2011	Ancistrocerus	antilope	Wasp	5	0	0	1	0
2IVbG	Park	2011	Ancistrocerus	antilope	Wasp	3	0	0	1	0
2IVbG	Park	2011	Ancistrocerus	antilope	Wasp	3	0	0	1	0
2IVbG	Park	2011	Ancistrocerus	antilope	Wasp	4	0	0	1	0
2IVbG	Park	2011	Ancistrocerus	antilope	Wasp	3	0	0	1	0
2IVbG	Park	2011	Symmorphus	canadensis	Wasp	2	0	0	1	0
2IVbG	Park	2011	Symmorphus	canadensis	Wasp	3	0	0	1	0
2IVbG	Park	2011	Trypoxylon	frigidum	Wasp	5	0	0	1	0
2IVbG	Park	2011	Trypoxylon	frigidum	Wasp	2	0	0	1	0
2IVbG	Park	2012	Symmorphus	canadensis	Wasp	2	2	0	1	1
2IVbG	Park	2012	Symmorphus	canadensis	Wasp	1	1	0	1	1
2IVbG	Park	2012	Symmorphus	canadensis	Wasp	1	1	0	1	1
2IVbG	Park	2012	Symmorphus	canadensis	Wasp	1	1	0	1	1
2IVbG	Park	2012	Symmorphus	canadensis	Wasp	2	1	0	1	0.5
2IVbG	Park	2012	Symmorphus	canadensis	Wasp	8	2	0	1	0.25
2IVbG	Park	2012	Symmorphus	canadensis	Wasp	9	1	0	1	0.111111111
2IVbG	Park	2012	Symmorphus	canadensis	Wasp	3	0	0	1	0
2IVbG	Park	2012	Symmorphus	canadensis	Wasp	7	0	0	1	0
2IVbG	Park	2012	Symmorphus	canadensis	Wasp	1	0	0	1	0
2IVbG	Park	2012	Symmorphus	canadensis	Wasp	7	0	0	1	0
2IVbG	Park	2012	Symmorphus	canadensis	Wasp	3	0	0	1	0
2IVbG	Park	2012	Symmorphus	canadensis	Wasp	1	0	0	1	0
2IVbG	Park	2012	Symmorphus	canadensis	Wasp	2	0	0	1	0
2IVbG	Park	2012	Symmorphus	canadensis	Wasp	4	0	0	1	0
2IVbG	Park	2012	Symmorphus	canadensis	Wasp	3	0	0	1	0
2IVbG	Park	2013	Isodontia	mexicana	Wasp	1	1	0	1	1
2IVbG	Park	2013	Euodynerus	foraminatus	Wasp	1	1	0	1	1
2IVbG	Park	2013	Passaloecus	cuspidatus	Wasp	1	1	0	1	1
2IVbG	Park	2013	Isodontia	mexicana	Wasp	3	1	1	0.666666667	0.333333333
2IVbG	Park	2013	Euodynerus	foraminatus	Wasp	3	0	0	1	0
2IVbG	Park	2013	Euodynerus	foraminatus	Wasp	6	0	0	1	0
2IVbG	Park	2013	Passaloecus	cuspidatus	Wasp	1	0	0	1	0
2MKAc	Home	2011	Trypoxylon	frigidum	Wasp	4	4	0	1	1
2MKAc	Home	2011	Trypoxylon	frigidum	Wasp	1	0	0	1	0
2MKAc	Home	2011	Trypoxylon	frigidum	Wasp	7	0	0	1	0
2MKAc	Home	2011	Trypoxylon	frigidum	Wasp	4	0	0	1	0
2MKAc	Home	2012	Euodynerus	foraminatus	Wasp	1	0	1	0	0
2MKAc	Home	2012	Euodynerus	foraminatus	Wasp	2	0	2	0	0
2MKAc	Home	2012	Trypoxylon	frigidum	Wasp	9	0	0	1	0
2MKAc	Home	2013	Trypoxylon	collinum	Wasp	1	1	0	1	1
2MKAc	Home	2013	Trypoxylon	collinum	Wasp	1	1	0	1	1
2MKAc	Home	2013	Trypoxylon	collinum	Wasp	1	1	0	1	1
2MKAc	Home	2013	Trypoxylon	collinum	Wasp	1	1	0	1	1
2MKAc	Home	2013	Trypoxylon	collinum	Wasp	2	0	2	0	0
2MKAc	Home	2013	Trypoxylon	collinum	Wasp	7	0	4	0.428571429	0
2MKAc	Home	2013	Trypoxylon	collinum	Wasp	2	1	0	1	0.5
2MKAc	Home	2013	Osmia	pumila	Bee	2	0	0	1	0
2MKAc	Home	2013	Trypoxylon	collinum	Wasp	1	0	0	1	0
4QWwi	Park	2011	Megachile	pugnata	Bee	6	1	5	0.166666667	0.166666667
4QWwi	Park	2011	Euodynerus	foraminatus	Wasp	3	3	0	1	1
4QWwi	Park	2011	Euodynerus	foraminatus	Wasp	4	4	0	1	1
4QWwi	Park	2011	Euodynerus	foraminatus	Wasp	1	1	0	1	1
4QWwi	Park	2011	Euodynerus	foraminatus	Wasp	1	1	0	1	1
4QWwi	Park	2011	Euodynerus	foraminatus	Wasp	1	1	0	1	1
4QWwi	Park	2011	Megachile	pugnata	Bee	5	5	0	1	1
4QWwi	Park	2011	Euodynerus	foraminatus	Wasp	6	5	0	1	0.833333333
4QWwi	Park	2011	Euodynerus	foraminatus	Wasp	6	3	0	1	0.5
4QWwi	Park	2011	Megachile	pugnata	Bee	5	1	1	0.8	0.2
4QWwi	Park	2011	Megachile	rotundata	Bee	10	3	0	1	0.3
4QWwi	Park	2011	Megachile	pugnata	Bee	5	1	0	1	0.2
4QWwi	Park	2011	Megachile	pugnata	Bee	10	1	1	0.9	0.1
4QWwi	Park	2011	Megachile	pugnata	Bee	7	1	0	1	0.142857143
4QWwi	Park	2011	Megachile	pugnata	Bee	6	0	0	1	0
4QWwi	Park	2011	Megachile	pugnata	Bee	7	0	0	1	0
4QWwi	Park	2011	Megachile	pugnata	Bee	4	0	0	1	0
4QWwi	Park	2011	Megachile	rotundata	Bee	9	0	0	1	0
4QWwi	Park	2011	Megachile	rotundata	Bee	2	0	0	1	0
4QWwi	Park	2012	Symmorphus	canadensis	Wasp	4	0	2	0.5	0
4QWwi	Park	2012	Megachile	pugnata	Bee	5	0	0	1	0
4QWwi	Park	2012	Megachile	pugnata	Bee	6	0	0	1	0
4QWwi	Park	2012	Symmorphus	canadensis	Wasp	2	0	0	1	0
4QWwi	Park	2012	Symmorphus	canadensis	Wasp	2	0	0	1	0
4QWwi	Park	2012	Symmorphus	canadensis	Wasp	1	0	0	1	0
4QWwi	Park	2012	Symmorphus	canadensis	Wasp	1	0	0	1	0
4QWwi	Park	2012	Symmorphus	canadensis	Wasp	1	0	0	1	0
4QWwi	Park	2012	Symmorphus	canadensis	Wasp	5	0	0	1	0
4QWwi	Park	2012	Trypoxylon	frigidum	Wasp	4	0	0	1	0
4QWwi	Park	2012	Trypoxylon	frigidum	Wasp	3	0	0	1	0
4QWwi	Park	2012	Trypoxylon	frigidum	Wasp	9	0	0	1	0
4QWwi	Park	2012	Trypoxylon	frigidum	Wasp	1	0	0	1	0
4QWwi	Park	2012	Trypoxylon	frigidum	Wasp	1	0	0	1	0
4QWwi	Park	2012	Trypoxylon	frigidum	Wasp	3	0	0	1	0
4QWwi	Park	2012	Trypoxylon	frigidum	Wasp	1	0	0	1	0
4QWwi	Park	2012	Trypoxylon	frigidum	Wasp	2	0	0	1	0
4QWwi	Park	2012	Trypoxylon	frigidum	Wasp	2	0	0	1	0
4QWwi	Park	2012	Trypoxylon	lactitarse	Wasp	6	0	0	1	0
4QWwi	Park	2012	Trypoxylon	lactitarse	Wasp	5	0	0	1	0
4QWwi	Park	2012	Trypoxylon	lactitarse	Wasp	5	0	0	1	0
4QWwi	Park	2012	Trypoxylon	lactitarse	Wasp	5	0	0	1	0
4QWwi	Park	2012	Trypoxylon	lactitarse	Wasp	5	0	0	1	0
6FUNv	Park	2011	Osmia	caerulescens	Bee	1	1	0	1	1
6FUNv	Park	2011	Osmia	caerulescens	Bee	1	1	0	1	1
6FUNv	Park	2011	Osmia	caerulescens	Bee	1	1	0	1	1
6FUNv	Park	2011	Osmia	caerulescens	Bee	1	1	0	1	1
6FUNv	Park	2011	Megachile	centuncularis	Bee	4	4	0	1	1
6FUNv	Park	2011	Osmia	caerulescens	Bee	1	1	0	1	1
6FUNv	Park	2011	Osmia	caerulescens	Bee	3	2	0	1	0.666666667
6FUNv	Park	2011	Osmia	caerulescens	Bee	4	2	0	1	0.5
6FUNv	Park	2011	Osmia	caerulescens	Bee	6	3	0	1	0.5
6FUNv	Park	2011	Osmia	caerulescens	Bee	4	2	0	1	0.5
6FUNv	Park	2011	Osmia	caerulescens	Bee	4	2	0	1	0.5
6FUNv	Park	2011	Osmia	caerulescens	Bee	14	6	0	1	0.428571429
6FUNv	Park	2011	Osmia	caerulescens	Bee	6	2	0	1	0.333333333
6FUNv	Park	2011	Osmia	caerulescens	Bee	6	2	0	1	0.333333333
6FUNv	Park	2011	Osmia	caerulescens	Bee	5	1	0	1	0.2
6FUNv	Park	2011	Osmia	caerulescens	Bee	5	1	0	1	0.2
6FUNv	Park	2011	Osmia	caerulescens	Bee	5	1	0	1	0.2
6FUNv	Park	2011	Osmia	caerulescens	Bee	13	1	0	1	0.076923077
6FUNv	Park	2011	Osmia	caerulescens	Bee	3	0	0	1	0
6FUNv	Park	2011	Megachile	centuncularis	Bee	10	0	0	1	0
6FUNv	Park	2011	Osmia	caerulescens	Bee	4	0	0	1	0
6FUNv	Park	2011	Osmia	caerulescens	Bee	9	0	0	1	0
6FUNv	Park	2011	Osmia	caerulescens	Bee	6	0	0	1	0
6FUNv	Park	2011	Osmia	caerulescens	Bee	2	0	0	1	0
6FUNv	Park	2012	Megachile	centuncularis	Bee	4	4	0	1	1
6FUNv	Park	2012	Megachile	centuncularis	Bee	7	5	0	1	0.714285714
6FUNv	Park	2012	Osmia	caerulescens	Bee	2	1	0	1	0.5
6FUNv	Park	2012	Isodontia	mexicana	Wasp	2	0	1	0.5	0
6FUNv	Park	2012	Osmia	pumila	Bee	6	0	3	0.5	0
6FUNv	Park	2012	Osmia	pumila	Bee	2	0	1	0.5	0
6FUNv	Park	2012	Osmia	caerulescens	Bee	2	0	0	1	0
6FUNv	Park	2012	Osmia	caerulescens	Bee	2	0	0	1	0
6FUNv	Park	2012	Osmia	caerulescens	Bee	1	0	0	1	0
6FUNv	Park	2012	Megachile	centuncularis	Bee	9	0	0	1	0
6FUNv	Park	2012	Megachile	centuncularis	Bee	3	0	0	1	0
6FUNv	Park	2012	Megachile	centuncularis	Bee	11	0	0	1	0
6FUNv	Park	2012	Osmia	caerulescens	Bee	4	0	0	1	0
6FUNv	Park	2012	Osmia	caerulescens	Bee	3	0	0	1	0
6FUNv	Park	2012	Osmia	caerulescens	Bee	3	0	0	1	0
6FUNv	Park	2012	Osmia	caerulescens	Bee	3	0	0	1	0
6FUNv	Park	2012	Osmia	caerulescens	Bee	6	0	0	1	0
6FUNv	Park	2012	Osmia	caerulescens	Bee	1	0	0	1	0
6FUNv	Park	2012	Osmia	caerulescens	Bee	5	0	0	1	0
6FUNv	Park	2012	Osmia	caerulescens	Bee	5	0	0	1	0
6FUNv	Park	2012	Osmia	pumila	Bee	7	0	0	1	0
6FUNv	Park	2012	Osmia	caerulescens	Bee	5	0	0	1	0
6FUNv	Park	2012	Hylaeus	modestus	Bee	1	0	0	1	0
6FUNv	Park	2012	Hylaeus	modestus	Bee	3	0	0	1	0
6FUNv	Park	2012	Osmia	caerulescens	Bee	10	0	0	1	0
6FUNv	Park	2012	Osmia	caerulescens	Bee	10	0	0	1	0
6FUNv	Park	2012	Osmia	pumila	Bee	2	0	0	1	0
6FUNv	Park	2012	Osmia	pumila	Bee	4	0	0	1	0
6FUNv	Park	2013	Megachile	pugnata	Bee	2	0	2	0	0
6FUNv	Park	2013	Megachile	campanulae	Bee	2	0	2	0	0
6FUNv	Park	2013	Osmia	pumila	Bee	3	0	3	0	0
6FUNv	Park	2013	Osmia	pumila	Bee	3	0	3	0	0
6FUNv	Park	2013	Passaloecus	gracilis	Wasp	3	0	3	0	0
6FUNv	Park	2013	Megachile	campanulae	Bee	6	2	3	0.5	0.333333333
6FUNv	Park	2013	Isodontia	mexicana	Wasp	3	2	0	1	0.666666667
6FUNv	Park	2013	Osmia	pumila	Bee	5	0	3	0.4	0
6FUNv	Park	2013	Megachile	rotundata	Bee	2	1	0	1	0.5
6FUNv	Park	2013	Isodontia	mexicana	Wasp	4	0	2	0.5	0
6FUNv	Park	2013	Megachile	rotundata	Bee	6	0	3	0.5	0
6FUNv	Park	2013	Osmia	pumila	Bee	2	0	1	0.5	0
6FUNv	Park	2013	Osmia	pumila	Bee	2	0	1	0.5	0
6FUNv	Park	2013	Osmia	pumila	Bee	2	0	1	0.5	0
6FUNv	Park	2013	Isodontia	mexicana	Wasp	2	0	0	1	0
6FUNv	Park	2013	Isodontia	mexicana	Wasp	4	0	0	1	0
6FUNv	Park	2013	Passaloecus	gracilis	Wasp	2	0	0	1	0
6FUNv	Park	2013	Passaloecus	gracilis	Wasp	2	0	0	1	0
6FUNv	Park	2013	Passaloecus	gracilis	Wasp	5	0	0	1	0
6JWfP	Home	2011	Osmia	pumila	Bee	1	0	1	0	0
6JWfP	Home	2011	Trypoxylon	frigidum	Wasp	4	3	0	1	0.75
6JWfP	Home	2011	Trypoxylon	frigidum	Wasp	6	3	1	0.833333333	0.5
6JWfP	Home	2011	Trypoxylon	frigidum	Wasp	7	3	0	1	0.428571429
6JWfP	Home	2011	Trypoxylon	frigidum	Wasp	3	1	0	1	0.333333333
6JWfP	Home	2011	Trypoxylon	frigidum	Wasp	6	1	1	0.833333333	0.166666667
6JWfP	Home	2011	Trypoxylon	frigidum	Wasp	7	1	0	1	0.142857143
6JWfP	Home	2011	Osmia	pumila	Bee	3	0	0	1	0
6JWfP	Home	2011	Trypoxylon	frigidum	Wasp	5	0	0	1	0
6JWfP	Home	2011	Trypoxylon	frigidum	Wasp	8	0	0	1	0
6JWfP	Home	2011	Trypoxylon	frigidum	Wasp	4	0	0	1	0
6JWfP	Home	2011	Trypoxylon	frigidum	Wasp	3	0	0	1	0
6JWfP	Home	2012	Trypoxylon	frigidum	Wasp	4	0	0	1	0
6JWfP	Home	2012	Hylaeus	sp	Bee	10	0	0	1	0
6JWfP	Home	2012	Trypoxylon	frigidum	Wasp	5	0	0	1	0
6JWfP	Home	2012	Trypoxylon	frigidum	Wasp	5	0	0	1	0
6JWfP	Home	2012	Trypoxylon	frigidum	Wasp	4	0	0	1	0
6JWfP	Home	2012	Trypoxylon	frigidum	Wasp	5	0	0	1	0
6JWfP	Home	2012	Trypoxylon	frigidum	Wasp	6	0	0	1	0
6JWfP	Home	2012	Trypoxylon	frigidum	Wasp	5	0	0	1	0
6JWfP	Home	2013	Trypoxylon	frigidum	Wasp	10	5	0	1	0.5
6JWfP	Home	2013	Psenulus	pallipes	Wasp	14	3	0	1	0.214285714
6JWfP	Home	2013	Trypoxylon	frigidum	Wasp	10	2	0	1	0.2
6JWfP	Home	2013	Osmia	pumila	Bee	16	0	0	1	0
6JWfP	Home	2013	Trypoxylon	frigidum	Wasp	7	0	0	1	0
6JWfP	Home	2013	Osmia	pumila	Bee	1	0	0	1	0
6JWfP	Home	2013	Trypoxylon	frigidum	Wasp	3	0	0	1	0
6KpHa	Park	2011	Isodontia	mexicana	Wasp	1	1	0	1	1
6KpHa	Park	2011	Isodontia	mexicana	Wasp	4	4	0	1	1
6KpHa	Park	2011	Megachile	rotundata	Bee	2	2	0	1	1
6KpHa	Park	2011	Passaloecus	gracilis	Wasp	3	3	0	1	1
6KpHa	Park	2011	Isodontia	mexicana	Wasp	1	0	1	0	0
6KpHa	Park	2011	Megachile	rotundata	Bee	1	0	1	0	0
6KpHa	Park	2011	Megachile	rotundata	Bee	7	0	7	0	0
6KpHa	Park	2011	Megachile	rotundata	Bee	9	0	9	0	0
6KpHa	Park	2011	Megachile	rotundata	Bee	3	0	3	0	0
6KpHa	Park	2011	Symmorphus	canadensis	Wasp	6	0	6	0	0
6KpHa	Park	2011	Symmorphus	cristatus	Wasp	5	0	5	0	0
6KpHa	Park	2011	Megachile	rotundata	Bee	3	2	0	1	0.666666667
6KpHa	Park	2011	Symmorphus	cristatus	Wasp	4	1	0	1	0.25
6KpHa	Park	2011	Symmorphus	cristatus	Wasp	4	1	0	1	0.25
6KpHa	Park	2011	Passaloecus	gracilis	Wasp	4	0	1	0.75	0
6KpHa	Park	2011	Passaloecus	gracilis	Wasp	6	1	0	1	0.166666667
6KpHa	Park	2012	Symmorphus	canadensis	Wasp	1	0	1	0	0
6KpHa	Park	2012	Symmorphus	canadensis	Wasp	1	0	1	0	0
6KpHa	Park	2012	Symmorphus	canadensis	Wasp	2	0	2	0	0
6KpHa	Park	2012	Symmorphus	canadensis	Wasp	2	0	1	0.5	0
6KpHa	Park	2012	Symmorphus	canadensis	Wasp	3	0	1	0.666666667	0
6KpHa	Park	2012	Osmia	pumila	Bee	3	0	0	1	0
6KpHa	Park	2012	Osmia	pumila	Bee	1	0	0	1	0
6KpHa	Park	2012	Osmia	pumila	Bee	3	0	0	1	0
6KpHa	Park	2012	Osmia	pumila	Bee	6	0	0	1	0
6KpHa	Park	2012	Osmia	pumila	Bee	1	0	0	1	0
6KpHa	Park	2012	Osmia	pumila	Bee	1	0	0	1	0
6KpHa	Park	2012	Osmia	pumila	Bee	2	0	0	1	0
6KpHa	Park	2012	Osmia	pumila	Bee	7	0	0	1	0
6KpHa	Park	2012	Symmorphus	cristatus	Wasp	7	0	0	1	0
6KpHa	Park	2013	Megachile	pugnata	Bee	1	1	0	1	1
6KpHa	Park	2013	Megachile	pugnata	Bee	1	1	0	1	1
6KpHa	Park	2013	Megachile	pugnata	Bee	3	0	0	1	0
8BqiG	Home	2012	Trypoxylon	collinum	Wasp	1	1	0	1	1
8BqiG	Home	2012	Trypoxylon	collinum	Wasp	2	0	1	0.5	0
8BqiG	Home	2012	Osmia	pumila	Bee	2	0	0	1	0
8BqiG	Home	2012	Osmia	pumila	Bee	11	0	0	1	0
8BqiG	Home	2012	Osmia	pumila	Bee	17	0	0	1	0
8BqiG	Home	2013	Isodontia	mexicana	Wasp	1	1	0	1	1
8BqiG	Home	2013	Osmia	pumila	Bee	1	1	0	1	1
8BqiG	Home	2013	Osmia	pumila	Bee	4	0	3	0.25	0
8BqiG	Home	2013	Isodontia	mexicana	Wasp	3	2	0	1	0.666666667
8BqiG	Home	2013	Osmia	pumila	Bee	7	0	4	0.428571429	0
8BqiG	Home	2013	Trypoxylon	frigidum	Wasp	2	1	0	1	0.5
8BqiG	Home	2013	Osmia	pumila	Bee	8	0	2	0.75	0
8BqiG	Home	2013	Isodontia	mexicana	Wasp	1	0	0	1	0
8BqiG	Home	2013	Isodontia	mexicana	Wasp	1	0	0	1	0
8BqiG	Home	2013	Osmia	pumila	Bee	3	0	0	1	0
8BqiG	Home	2013	Osmia	pumila	Bee	1	0	0	1	0
8BqiG	Home	2013	Heriades	carinata	Bee	6	0	0	1	0
8BqiG	Home	2013	Heriades	carinata	Bee	2	0	0	1	0
8J98D	Community	2011	Trypoxylon	frigidum	Wasp	1	1	0	1	1
8J98D	Community	2011	Trypoxylon	frigidum	Wasp	2	2	0	1	1
8J98D	Community	2011	Trypoxylon	frigidum	Wasp	4	4	0	1	1
8J98D	Community	2011	Trypoxylon	frigidum	Wasp	2	2	0	1	1
8J98D	Community	2011	Trypoxylon	frigidum	Wasp	3	3	0	1	1
8J98D	Community	2011	Trypoxylon	frigidum	Wasp	5	4	0	1	0.8
8J98D	Community	2011	Trypoxylon	frigidum	Wasp	3	1	0	1	0.333333333
8J98D	Community	2011	Trypoxylon	frigidum	Wasp	4	1	0	1	0.25
8J98D	Community	2011	Trypoxylon	frigidum	Wasp	3	0	0	1	0
8J98D	Community	2012	Psenulus	pallipes	Wasp	1	1	0	1	1
8J98D	Community	2012	Psenulus	pallipes	Wasp	1	0	1	0	0
8J98D	Community	2012	Psenulus	pallipes	Wasp	3	0	2	0.333333333	0
8J98D	Community	2012	Psenulus	pallipes	Wasp	4	0	1	0.75	0
8J98D	Community	2012	Psenulus	pallipes	Wasp	2	0	0	1	0
8J98D	Community	2013	Trypoxylon	collinum	Wasp	2	1	0	1	0.5
8J98D	Community	2013	Trypoxylon	frigidum	Wasp	7	2	0	1	0.285714286
8J98D	Community	2013	Trypoxylon	frigidum	Wasp	6	1	0	1	0.166666667
8J98D	Community	2013	Trypoxylon	collinum	Wasp	3	0	0	1	0
8J98D	Community	2013	Trypoxylon	collinum	Wasp	2	0	0	1	0
8J98D	Community	2013	Trypoxylon	collinum	Wasp	2	0	0	1	0
8J98D	Community	2013	Hylaeus	modestus	Bee	8	0	0	1	0
98vV9	Home	2011	Megachile	centuncularis	Bee	2	2	0	1	1
98vV9	Home	2011	Megachile	campanulae	Bee	2	2	0	1	1
98vV9	Home	2011	Megachile	campanulae	Bee	4	4	0	1	1
98vV9	Home	2011	Megachile	campanulae	Bee	9	9	0	1	1
98vV9	Home	2011	Heriades	carinata	Bee	5	5	0	1	1
98vV9	Home	2011	Trypoxylon	frigidum	Wasp	4	4	0	1	1
98vV9	Home	2011	Hylaeus	modestus	Bee	7	7	0	1	1
98vV9	Home	2011	Megachile	campanulae	Bee	10	8	0	1	0.8
98vV9	Home	2011	Megachile	campanulae	Bee	7	5	0	1	0.714285714
98vV9	Home	2011	Heriades	carinata	Bee	5	3	0	1	0.6
98vV9	Home	2011	Heriades	carinata	Bee	9	5	0	1	0.555555556
98vV9	Home	2011	Megachile	campanulae	Bee	12	6	0	1	0.5
98vV9	Home	2011	Megachile	campanulae	Bee	8	3	0	1	0.375
98vV9	Home	2011	Trypoxylon	collinum	Wasp	3	1	0	1	0.333333333
98vV9	Home	2011	Megachile	centuncularis	Bee	4	1	0	1	0.25
98vV9	Home	2011	Megachile	campanulae	Bee	10	2	0	1	0.2
98vV9	Home	2011	Megachile	campanulae	Bee	11	2	0	1	0.181818182
98vV9	Home	2011	Megachile	centuncularis	Bee	12	1	0	1	0.083333333
98vV9	Home	2011	Heriades	carinata	Bee	10	0	0	1	0
98vV9	Home	2011	Heriades	carinata	Bee	7	0	0	1	0
98vV9	Home	2012	Trypoxylon	frigidum	Wasp	4	0	0	1	0
98vV9	Home	2012	Trypoxylon	frigidum	Wasp	2	0	0	1	0
98vV9	Home	2013	Isodontia	mexicana	Wasp	1	1	0	1	1
98vV9	Home	2013	Isodontia	mexicana	Wasp	1	1	0	1	1
98vV9	Home	2013	Symmorphus	cristatus	Wasp	8	0	4	0.5	0
98vV9	Home	2013	Heriades	carinata	Bee	4	2	0	1	0.5
98vV9	Home	2013	Megachile	campanulae	Bee	4	2	0	1	0.5
98vV9	Home	2013	Heriades	carinata	Bee	16	0	6	0.625	0
98vV9	Home	2013	Heriades	carinata	Bee	14	0	5	0.642857143	0
98vV9	Home	2013	Heriades	carinata	Bee	9	3	0	1	0.333333333
98vV9	Home	2013	Heriades	carinata	Bee	11	0	2	0.818181818	0
98vV9	Home	2013	Heriades	carinata	Bee	6	0	1	0.833333333	0
98vV9	Home	2013	Heriades	carinata	Bee	13	0	2	0.846153846	0
98vV9	Home	2013	Megachile	campanulae	Bee	7	1	0	1	0.142857143
98vV9	Home	2013	Megachile	campanulae	Bee	7	1	0	1	0.142857143
98vV9	Home	2013	Megachile	campanulae	Bee	8	1	0	1	0.125
98vV9	Home	2013	Megachile	campanulae	Bee	9	0	1	0.888888889	0
98vV9	Home	2013	Osmia	pumila	Bee	11	0	1	0.909090909	0
98vV9	Home	2013	Isodontia	mexicana	Wasp	1	0	0	1	0
98vV9	Home	2013	Isodontia	mexicana	Wasp	1	0	0	1	0
98vV9	Home	2013	Isodontia	mexicana	Wasp	2	0	0	1	0
98vV9	Home	2013	Isodontia	mexicana	Wasp	1	0	0	1	0
98vV9	Home	2013	Isodontia	mexicana	Wasp	1	0	0	1	0
98vV9	Home	2013	Symmorphus	cristatus	Wasp	8	0	0	1	0
98vV9	Home	2013	Megachile	campanulae	Bee	5	0	0	1	0
98vV9	Home	2013	Megachile	campanulae	Bee	4	0	0	1	0
98vV9	Home	2013	Megachile	campanulae	Bee	9	0	0	1	0
98vV9	Home	2013	Megachile	campanulae	Bee	13	0	0	1	0
98vV9	Home	2013	Trypoxylon	collinum	Wasp	3	0	0	1	0
98vV9	Home	2013	Heriades	carinata	Bee	4	0	0	1	0
98vV9	Home	2013	Heriades	carinata	Bee	11	0	0	1	0
98vV9	Home	2013	Trypoxylon	frigidum	Wasp	1	0	0	1	0
9PF5p	Home	2011	Megachile	rotundata	Bee	1	1	0	1	1
9PF5p	Home	2011	Trypoxylon	frigidum	Wasp	6	6	0	1	1
9PF5p	Home	2011	Hylaeus	modestus	Bee	5	0	0	1	0
9PF5p	Home	2011	Heriades	carinata	Bee	14	0	0	1	0
9PF5p	Home	2011	Heriades	carinata	Bee	10	0	0	1	0
9PF5p	Home	2011	Trypoxylon	frigidum	Wasp	3	0	0	1	0
9PF5p	Home	2012	Trypoxylon	collinum	Wasp	10	4	6	0.4	0.4
9PF5p	Home	2012	Trypoxylon	collinum	Wasp	2	1	1	0.5	0.5
9PF5p	Home	2012	Trypoxylon	collinum	Wasp	5	1	4	0.2	0.2
9PF5p	Home	2012	Trypoxylon	collinum	Wasp	1	0	1	0	0
9PF5p	Home	2012	Passaloecus	gracilis	Wasp	4	1	1	0.75	0.25
9PF5p	Home	2012	Trypoxylon	collinum	Wasp	4	0	2	0.5	0
9PF5p	Home	2012	Passaloecus	gracilis	Wasp	3	0	1	0.666666667	0
9PF5p	Home	2013	Passaloecus	gracilis	Wasp	2	2	0	1	1
9PF5p	Home	2013	Passaloecus	gracilis	Wasp	12	10	0	1	0.833333333
9PF5p	Home	2013	Passaloecus	gracilis	Wasp	4	3	0	1	0.75
9PF5p	Home	2013	Passaloecus	gracilis	Wasp	8	6	0	1	0.75
9PF5p	Home	2013	Passaloecus	gracilis	Wasp	7	3	0	1	0.428571429
9PF5p	Home	2013	Passaloecus	gracilis	Wasp	6	2	0	1	0.333333333
9PF5p	Home	2013	Passaloecus	gracilis	Wasp	12	4	0	1	0.333333333
9PF5p	Home	2013	Passaloecus	gracilis	Wasp	3	1	0	1	0.333333333
9PF5p	Home	2013	Passaloecus	gracilis	Wasp	7	2	0	1	0.285714286
9PF5p	Home	2013	Passaloecus	gracilis	Wasp	4	1	0	1	0.25
9PF5p	Home	2013	Passaloecus	gracilis	Wasp	8	2	0	1	0.25
9PF5p	Home	2013	Passaloecus	gracilis	Wasp	14	3	0	1	0.214285714
9PF5p	Home	2013	Passaloecus	gracilis	Wasp	5	1	0	1	0.2
A3kcA	Green roof	2011	Isodontia	mexicana	Wasp	1	1	0	1	1
A3kcA	Green roof	2011	Isodontia	mexicana	Wasp	1	1	0	1	1
A3kcA	Green roof	2011	Isodontia	mexicana	Wasp	1	1	0	1	1
A3kcA	Green roof	2011	Isodontia	mexicana	Wasp	1	1	0	1	1
A3kcA	Green roof	2011	Isodontia	mexicana	Wasp	1	0	1	0	0
A3kcA	Green roof	2011	Megachile	rotundata	Bee	14	1	0	1	0.071428571
A3kcA	Green roof	2011	Megachile	rotundata	Bee	15	1	0	1	0.066666667
A3kcA	Green roof	2011	Isodontia	mexicana	Wasp	1	0	0	1	0
A3kcA	Green roof	2011	Isodontia	mexicana	Wasp	1	0	0	1	0
A3kcA	Green roof	2011	Isodontia	mexicana	Wasp	1	0	0	1	0
A3kcA	Green roof	2011	Isodontia	mexicana	Wasp	2	0	0	1	0
A3kcA	Green roof	2011	Trypoxylon	collinum	Wasp	1	0	0	1	0
A3kcA	Green roof	2011	Megachile	rotundata	Bee	13	0	0	1	0
A3kcA	Green roof	2011	Megachile	rotundata	Bee	4	0	0	1	0
A3kcA	Green roof	2012	Megachile	rotundata	Bee	11	1	2	0.818181818	0.090909091
A3kcA	Green roof	2012	Megachile	centuncularis	Bee	11	0	2	0.818181818	0
A3kcA	Green roof	2012	Megachile	rotundata	Bee	15	0	1	0.933333333	0
A3kcA	Green roof	2012	Megachile	rotundata	Bee	11	0	0	1	0
A3kcA	Green roof	2012	Megachile	rotundata	Bee	15	0	0	1	0
A3kcA	Green roof	2012	Megachile	rotundata	Bee	7	0	0	1	0
A3kcA	Green roof	2012	Megachile	rotundata	Bee	9	0	0	1	0
A3kcA	Green roof	2012	Megachile	rotundata	Bee	14	0	0	1	0
A3kcA	Green roof	2012	Megachile	rotundata	Bee	9	0	0	1	0
A3kcA	Green roof	2012	Megachile	rotundata	Bee	10	0	0	1	0
A3kcA	Green roof	2012	Megachile	rotundata	Bee	15	0	0	1	0
A3kcA	Green roof	2012	Megachile	rotundata	Bee	11	0	0	1	0
A3kcA	Green roof	2012	Megachile	rotundata	Bee	4	0	0	1	0
A3kcA	Green roof	2012	Megachile	rotundata	Bee	6	0	0	1	0
A3kcA	Green roof	2012	Megachile	rotundata	Bee	15	0	0	1	0
A3kcA	Green roof	2012	Megachile	rotundata	Bee	9	0	0	1	0
A3kcA	Green roof	2012	Megachile	rotundata	Bee	15	0	0	1	0
A3kcA	Green roof	2012	Megachile	rotundata	Bee	10	0	0	1	0
A3kcA	Green roof	2012	Megachile	rotundata	Bee	7	0	0	1	0
A3kcA	Green roof	2012	Megachile	rotundata	Bee	15	0	0	1	0
A3kcA	Green roof	2012	Megachile	rotundata	Bee	14	0	0	1	0
A3kcA	Green roof	2013	Megachile	centuncularis	Bee	1	1	0	1	1
A3kcA	Green roof	2013	Megachile	centuncularis	Bee	8	8	0	1	1
A3kcA	Green roof	2013	Megachile	rotundata	Bee	1	1	0	1	1
A3kcA	Green roof	2013	Megachile	rotundata	Bee	1	1	0	1	1
A3kcA	Green roof	2013	Megachile	rotundata	Bee	1	1	0	1	1
A3kcA	Green roof	2013	Megachile	rotundata	Bee	5	4	0	1	0.8
A3kcA	Green roof	2013	Megachile	centuncularis	Bee	12	8	0	1	0.666666667
A3kcA	Green roof	2013	Megachile	rotundata	Bee	4	2	0	1	0.5
A3kcA	Green roof	2013	Megachile	rotundata	Bee	5	2	0	1	0.4
A3kcA	Green roof	2013	Megachile	rotundata	Bee	6	2	0	1	0.333333333
A3kcA	Green roof	2013	Megachile	rotundata	Bee	13	4	0	1	0.307692308
A3kcA	Green roof	2013	Megachile	rotundata	Bee	15	4	0	1	0.266666667
A3kcA	Green roof	2013	Megachile	rotundata	Bee	8	2	0	1	0.25
A3kcA	Green roof	2013	Megachile	rotundata	Bee	13	3	0	1	0.230769231
A3kcA	Green roof	2013	Megachile	rotundata	Bee	9	2	0	1	0.222222222
A3kcA	Green roof	2013	Euodynerus	foraminatus	Wasp	5	1	0	1	0.2
A3kcA	Green roof	2013	Osmia	caerulescens	Bee	5	1	0	1	0.2
A3kcA	Green roof	2013	Megachile	rotundata	Bee	13	0	0	1	0
A3kcA	Green roof	2013	Megachile	rotundata	Bee	6	0	0	1	0
A3kcA	Green roof	2013	Megachile	rotundata	Bee	13	0	0	1	0
A3kcA	Green roof	2013	Megachile	rotundata	Bee	1	0	0	1	0
A3kcA	Green roof	2013	Megachile	rotundata	Bee	4	0	0	1	0
A3kcA	Green roof	2013	Megachile	rotundata	Bee	3	0	0	1	0
A3kcA	Green roof	2013	Osmia	lignaria	Bee	7	0	0	1	0
A3kcA	Green roof	2013	Osmia	caerulescens	Bee	7	0	0	1	0
A3kcA	Green roof	2013	Osmia	caerulescens	Bee	1	0	0	1	0
a6qJm	Park	2011	Ancistrocerus	antilope	Wasp	4	4	0	1	1
a6qJm	Park	2011	Trypoxylon	frigidum	Wasp	4	4	0	1	1
a6qJm	Park	2011	Ancistrocerus	antilope	Wasp	3	0	0	1	0
a6qJm	Park	2011	Ancistrocerus	antilope	Wasp	4	0	0	1	0
a6qJm	Park	2011	Trypoxylon	frigidum	Wasp	4	0	0	1	0
a6qJm	Park	2011	Ancistrocerus	antilope	Wasp	3	0	0	1	0
a6qJm	Park	2011	Trypoxylon	frigidum	Wasp	1	0	0	1	0
a6qJm	Park	2012	Trypoxylon	frigidum	Wasp	3	0	3	0	0
a6qJm	Park	2012	Isodontia	mexicana	Wasp	1	1	0	1	1
a6qJm	Park	2012	Isodontia	mexicana	Wasp	1	1	0	1	1
a6qJm	Park	2012	Isodontia	mexicana	Wasp	1	1	0	1	1
a6qJm	Park	2012	Trypoxylon	frigidum	Wasp	8	0	5	0.375	0
a6qJm	Park	2012	Trypoxylon	collinum	Wasp	2	0	1	0.5	0
a6qJm	Park	2012	Isodontia	mexicana	Wasp	2	1	0	1	0.5
a6qJm	Park	2012	Trypoxylon	collinum	Wasp	2	0	1	0.5	0
a6qJm	Park	2012	Trypoxylon	frigidum	Wasp	5	0	2	0.6	0
a6qJm	Park	2012	Trypoxylon	collinum	Wasp	8	0	3	0.625	0
a6qJm	Park	2012	Trypoxylon	frigidum	Wasp	8	0	2	0.75	0
a6qJm	Park	2012	Trypoxylon	collinum	Wasp	5	0	1	0.8	0
a6qJm	Park	2012	Isodontia	mexicana	Wasp	2	0	0	1	0
a6qJm	Park	2012	Osmia	caerulescens	Bee	2	0	0	1	0
a6qJm	Park	2012	Osmia	caerulescens	Bee	2	0	0	1	0
a6qJm	Park	2012	Isodontia	mexicana	Wasp	2	0	0	1	0
a6qJm	Park	2012	Isodontia	mexicana	Wasp	2	0	0	1	0
a6qJm	Park	2012	Isodontia	mexicana	Wasp	3	0	0	1	0
a6qJm	Park	2012	Trypoxylon	collinum	Wasp	2	0	0	1	0
a6qJm	Park	2012	Trypoxylon	collinum	Wasp	1	0	0	1	0
a6qJm	Park	2012	Isodontia	mexicana	Wasp	2	0	0	1	0
a6qJm	Park	2012	Isodontia	mexicana	Wasp	1	0	0	1	0
a6qJm	Park	2012	Isodontia	mexicana	Wasp	1	0	0	1	0
a6qJm	Park	2012	Isodontia	mexicana	Wasp	1	0	0	1	0
a6qJm	Park	2012	Trypoxylon	collinum	Wasp	8	0	0	1	0
a6qJm	Park	2012	Trypoxylon	frigidum	Wasp	7	0	0	1	0
a6qJm	Park	2012	Trypoxylon	collinum	Wasp	7	0	0	1	0
a6qJm	Park	2012	Isodontia	mexicana	Wasp	2	0	0	1	0
a6qJm	Park	2012	Osmia	caerulescens	Bee	2	0	0	1	0
a6qJm	Park	2012	Osmia	caerulescens	Bee	2	0	0	1	0
a6qJm	Park	2012	Isodontia	mexicana	Wasp	3	0	0	1	0
a6qJm	Park	2012	Trypoxylon	collinum	Wasp	2	0	0	1	0
a6qJm	Park	2012	Isodontia	mexicana	Wasp	2	0	0	1	0
a6qJm	Park	2012	Trypoxylon	collinum	Wasp	5	0	0	1	0
a6qJm	Park	2012	Trypoxylon	frigidum	Wasp	7	0	0	1	0
a6qJm	Park	2012	Trypoxylon	collinum	Wasp	7	0	0	1	0
a6qJm	Park	2013	Megachile	centuncularis	Bee	1	1	0	1	1
a6qJm	Park	2013	Ancistrocerus	adiabatus	Wasp	1	1	0	1	1
a6qJm	Park	2013	Ancistrocerus	adiabatus	Wasp	1	1	0	1	1
a6qJm	Park	2013	Megachile	centuncularis	Bee	1	0	1	0	0
a6qJm	Park	2013	Isodontia	mexicana	Wasp	1	1	0	1	1
a6qJm	Park	2013	Megachile	campanulae	Bee	1	1	0	1	1
a6qJm	Park	2013	Ancistrocerus	gazella	Wasp	9	4	4	0.555555556	0.444444444
a6qJm	Park	2013	Osmia	pumila	Bee	12	10	0	1	0.833333333
a6qJm	Park	2013	Osmia	pumila	Bee	2	1	0	1	0.5
a6qJm	Park	2013	Isodontia	mexicana	Wasp	2	1	0	1	0.5
a6qJm	Park	2013	Osmia	pumila	Bee	15	3	0	1	0.2
a6qJm	Park	2013	Megachile	centuncularis	Bee	11	2	0	1	0.181818182
a6qJm	Park	2013	Megachile	centuncularis	Bee	11	2	0	1	0.181818182
a6qJm	Park	2013	Megachile	centuncularis	Bee	6	1	0	1	0.166666667
a6qJm	Park	2013	Osmia	caerulescens	Bee	16	1	0	1	0.0625
a6qJm	Park	2013	Osmia	caerulescens	Bee	16	0	1	0.9375	0
a6qJm	Park	2013	Psenulus	pallipes	Wasp	17	1	0	1	0.058823529
a6qJm	Park	2013	Megachile	centuncularis	Bee	1	0	0	1	0
a6qJm	Park	2013	Megachile	centuncularis	Bee	7	0	0	1	0
a6qJm	Park	2013	Megachile	centuncularis	Bee	4	0	0	1	0
a6qJm	Park	2013	Megachile	centuncularis	Bee	5	0	0	1	0
a6qJm	Park	2013	Ancistrocerus	adiabatus	Wasp	2	0	0	1	0
a6qJm	Park	2013	Ancistrocerus	adiabatus	Wasp	1	0	0	1	0
a6qJm	Park	2013	Psenulus	pallipes	Wasp	7	0	0	1	0
a6qJm	Park	2013	Isodontia	mexicana	Wasp	1	0	0	1	0
a6qJm	Park	2013	Isodontia	mexicana	Wasp	1	0	0	1	0
a6qJm	Park	2013	Megachile	campanulae	Bee	2	0	0	1	0
a6qJm	Park	2013	Megachile	campanulae	Bee	3	0	0	1	0
AT0RG	Park	2011	Symmorphus	canadensis	Wasp	6	5	1	0.833333333	0.833333333
AT0RG	Park	2011	Osmia	caerulescens	Bee	1	1	0	1	1
AT0RG	Park	2011	Osmia	caerulescens	Bee	3	3	0	1	1
AT0RG	Park	2011	Osmia	caerulescens	Bee	4	3	0	1	0.75
AT0RG	Park	2011	Ancistrocerus	adiabatus	Wasp	6	1	2	0.666666667	0.166666667
AT0RG	Park	2011	Osmia	caerulescens	Bee	5	1	0	1	0.2
AT0RG	Park	2011	Osmia	caerulescens	Bee	6	1	0	1	0.166666667
AT0RG	Park	2011	Osmia	caerulescens	Bee	8	1	0	1	0.125
AT0RG	Park	2011	Megachile	relativa	Bee	10	1	0	1	0.1
AT0RG	Park	2011	Osmia	pumila	Bee	22	1	0	1	0.045454545
AT0RG	Park	2011	Osmia	pumila	Bee	8	0	0	1	0
AT0RG	Park	2011	Osmia	caerulescens	Bee	4	0	0	1	0
AT0RG	Park	2011	Symmorphus	canadensis	Wasp	7	0	0	1	0
AT0RG	Park	2011	Osmia	caerulescens	Bee	3	0	0	1	0
AT0RG	Park	2011	Osmia	caerulescens	Bee	8	0	0	1	0
AT0RG	Park	2012	Psenulus	pallipes	Wasp	3	0	1	0.666666667	0
AT0RG	Park	2012	Trypoxylon	collinum	Wasp	5	0	0	1	0
AZjsh	Park	2011	Isodontia	mexicana	Wasp	1	1	0	1	1
AZjsh	Park	2011	Isodontia	mexicana	Wasp	4	0	1	0.75	0
AZjsh	Park	2011	Osmia	pumila	Bee	6	0	0	1	0
AZjsh	Park	2011	Hylaeus	modestus	Bee	2	0	0	1	0
AZjsh	Park	2012	Trypoxylon	frigidum	Wasp	1	1	0	1	1
AZjsh	Park	2012	Trypoxylon	frigidum	Wasp	1	1	0	1	1
AZjsh	Park	2012	Trypoxylon	frigidum	Wasp	1	1	0	1	1
AZjsh	Park	2012	Trypoxylon	frigidum	Wasp	1	1	0	1	1
AZjsh	Park	2012	Trypoxylon	frigidum	Wasp	1	1	0	1	1
AZjsh	Park	2012	Trypoxylon	collinum	Wasp	2	2	0	1	1
AZjsh	Park	2012	Trypoxylon	frigidum	Wasp	1	1	0	1	1
AZjsh	Park	2012	Isodontia	mexicana	Wasp	2	1	0	1	0.5
AZjsh	Park	2012	Symmorphus	cristatus	Wasp	5	2	0	1	0.4
AZjsh	Park	2012	Isodontia	mexicana	Wasp	3	1	0	1	0.333333333
AZjsh	Park	2012	Symmorphus	cristatus	Wasp	4	1	0	1	0.25
AZjsh	Park	2012	Trypoxylon	frigidum	Wasp	4	0	1	0.75	0
AZjsh	Park	2012	Trypoxylon	frigidum	Wasp	11	1	0	1	0.090909091
AZjsh	Park	2012	Isodontia	mexicana	Wasp	4	0	0	1	0
AZjsh	Park	2012	Isodontia	mexicana	Wasp	3	0	0	1	0
AZjsh	Park	2012	Isodontia	mexicana	Wasp	4	0	0	1	0
AZjsh	Park	2012	Isodontia	mexicana	Wasp	2	0	0	1	0
AZjsh	Park	2012	Isodontia	mexicana	Wasp	3	0	0	1	0
AZjsh	Park	2012	Isodontia	mexicana	Wasp	4	0	0	1	0
AZjsh	Park	2012	Trypoxylon	frigidum	Wasp	1	0	0	1	0
AZjsh	Park	2012	Trypoxylon	frigidum	Wasp	2	0	0	1	0
AZjsh	Park	2012	Trypoxylon	collinum	Wasp	6	0	0	1	0
AZjsh	Park	2012	Trypoxylon	collinum	Wasp	4	0	0	1	0
AZjsh	Park	2012	Symmorphus	cristatus	Wasp	2	0	0	1	0
AZjsh	Park	2012	Trypoxylon	frigidum	Wasp	7	0	0	1	0
AZjsh	Park	2012	Symmorphus	cristatus	Wasp	5	0	0	1	0
AZjsh	Park	2012	Trypoxylon	frigidum	Wasp	6	0	0	1	0
AZjsh	Park	2013	Megachile	rotundata	Bee	1	1	0	1	1
AZjsh	Park	2013	Osmia	caerulescens	Bee	1	1	0	1	1
AZjsh	Park	2013	Trypoxylon	collinum	Wasp	8	8	0	1	1
AZjsh	Park	2013	Trypoxylon	frigidum	Wasp	3	3	0	1	1
AZjsh	Park	2013	Trypoxylon	frigidum	Wasp	1	1	0	1	1
AZjsh	Park	2013	Trypoxylon	frigidum	Wasp	9	5	0	1	0.555555556
AZjsh	Park	2013	Trypoxylon	frigidum	Wasp	7	2	0	1	0.285714286
AZjsh	Park	2013	Isodontia	mexicana	Wasp	4	0	1	0.75	0
AZjsh	Park	2013	Osmia	pumila	Bee	17	3	0	1	0.176470588
AZjsh	Park	2013	Megachile	relativa	Bee	11	1	0	1	0.090909091
AZjsh	Park	2013	Isodontia	mexicana	Wasp	3	0	0	1	0
AZjsh	Park	2013	Isodontia	mexicana	Wasp	4	0	0	1	0
AZjsh	Park	2013	Isodontia	mexicana	Wasp	5	0	0	1	0
AZjsh	Park	2013	Isodontia	mexicana	Wasp	4	0	0	1	0
AZjsh	Park	2013	Osmia	caerulescens	Bee	8	0	0	1	0
AZjsh	Park	2013	Trypoxylon	frigidum	Wasp	7	0	0	1	0
AZjsh	Park	2013	Osmia	caerulescens	Bee	17	0	0	1	0
AZjsh	Park	2013	Osmia	caerulescens	Bee	12	0	0	1	0
AZjsh	Park	2013	Trypoxylon	frigidum	Wasp	3	0	0	1	0
AZjsh	Park	2013	Osmia	caerulescens	Bee	16	0	0	1	0
AZjsh	Park	2013	Osmia	pumila	Bee	6	0	0	1	0
AZjsh	Park	2013	Osmia	pumila	Bee	12	0	0	1	0
b1KH7	Home	2011	Trypoxylon	frigidum	Wasp	3	3	0	1	1
b1KH7	Home	2011	Megachile	campanulae	Bee	5	2	3	0.4	0.4
b1KH7	Home	2011	Megachile	campanulae	Bee	8	4	4	0.5	0.5
b1KH7	Home	2011	Megachile	campanulae	Bee	12	3	9	0.25	0.25
b1KH7	Home	2011	Trypoxylon	frigidum	Wasp	2	2	0	1	1
b1KH7	Home	2011	Megachile	campanulae	Bee	8	2	5	0.375	0.25
b1KH7	Home	2011	Megachile	campanulae	Bee	6	4	0	1	0.666666667
b1KH7	Home	2011	Symmorphus	cristatus	Wasp	5	3	0	1	0.6
b1KH7	Home	2011	Trypoxylon	frigidum	Wasp	5	2	0	1	0.4
b1KH7	Home	2011	Trypoxylon	frigidum	Wasp	6	0	0	1	0
b1KH7	Home	2012	Trypoxylon	frigidum	Wasp	1	1	0	1	1
b1KH7	Home	2012	Trypoxylon	frigidum	Wasp	1	1	0	1	1
b1KH7	Home	2012	Trypoxylon	frigidum	Wasp	1	1	0	1	1
b1KH7	Home	2012	Trypoxylon	frigidum	Wasp	2	2	0	1	1
b1KH7	Home	2012	Trypoxylon	frigidum	Wasp	6	5	0	1	0.833333333
b1KH7	Home	2012	Trypoxylon	frigidum	Wasp	3	1	0	1	0.333333333
b1KH7	Home	2012	Trypoxylon	frigidum	Wasp	7	2	0	1	0.285714286
b1KH7	Home	2012	Trypoxylon	frigidum	Wasp	2	0	0	1	0
b1KH7	Home	2012	Trypoxylon	frigidum	Wasp	2	0	0	1	0
b1KH7	Home	2012	Trypoxylon	frigidum	Wasp	1	0	0	1	0
b1KH7	Home	2012	Trypoxylon	frigidum	Wasp	2	0	0	1	0
b1KH7	Home	2013	Trypoxylon	frigidum	Wasp	7	2	0	1	0.285714286
B3wLW	Park	2011	Trypoxylon	collinum	Wasp	1	1	0	1	1
B3wLW	Park	2011	Megachile	centuncularis	Bee	10	0	10	0	0
B3wLW	Park	2011	Megachile	centuncularis	Bee	1	0	1	0	0
B3wLW	Park	2011	Trypoxylon	collinum	Wasp	4	2	0	1	0.5
B3wLW	Park	2011	Trypoxylon	collinum	Wasp	8	3	0	1	0.375
B3wLW	Park	2011	Trypoxylon	collinum	Wasp	7	1	0	1	0.142857143
B3wLW	Park	2012	Megachile	rotundata	Bee	1	1	0	1	1
B3wLW	Park	2012	Megachile	rotundata	Bee	1	1	0	1	1
B3wLW	Park	2012	Megachile	rotundata	Bee	3	3	0	1	1
B3wLW	Park	2012	Megachile	rotundata	Bee	1	1	0	1	1
B3wLW	Park	2012	Megachile	rotundata	Bee	11	11	0	1	1
B3wLW	Park	2012	Megachile	rotundata	Bee	2	2	0	1	1
B3wLW	Park	2012	Megachile	rotundata	Bee	1	1	0	1	1
B3wLW	Park	2012	Megachile	rotundata	Bee	1	1	0	1	1
B3wLW	Park	2012	Megachile	rotundata	Bee	1	1	0	1	1
B3wLW	Park	2012	Megachile	rotundata	Bee	7	3	0	1	0.428571429
B3wLW	Park	2012	Megachile	rotundata	Bee	5	2	0	1	0.4
B3wLW	Park	2012	Megachile	rotundata	Bee	5	1	0	1	0.2
B3wLW	Park	2012	Megachile	rotundata	Bee	6	1	0	1	0.166666667
B3wLW	Park	2012	Megachile	rotundata	Bee	4	0	0	1	0
B3wLW	Park	2012	Megachile	rotundata	Bee	4	0	0	1	0
BeXKd	Park	2011	Trypoxylon	lactitarse	Wasp	1	1	0	1	1
BeXKd	Park	2011	Trypoxylon	frigidum	Wasp	4	0	4	0	0
BeXKd	Park	2011	Trypoxylon	lactitarse	Wasp	5	2	2	0.6	0.4
BeXKd	Park	2011	Trypoxylon	lactitarse	Wasp	5	1	3	0.4	0.2
BeXKd	Park	2011	Trypoxylon	lactitarse	Wasp	4	3	0	1	0.75
BeXKd	Park	2011	Trypoxylon	lactitarse	Wasp	5	3	0	1	0.6
BeXKd	Park	2011	Trypoxylon	lactitarse	Wasp	5	0	2	0.6	0
BeXKd	Park	2011	Trypoxylon	lactitarse	Wasp	6	1	0	1	0.166666667
BeXKd	Park	2011	Trypoxylon	lactitarse	Wasp	6	0	0	1	0
BeXKd	Park	2011	Trypoxylon	lactitarse	Wasp	6	0	0	1	0
BeXKd	Park	2011	Trypoxylon	lactitarse	Wasp	7	0	0	1	0
BeXKd	Park	2011	Trypoxylon	lactitarse	Wasp	7	0	0	1	0
BeXKd	Park	2011	Trypoxylon	lactitarse	Wasp	7	0	0	1	0
BeXKd	Park	2012	Trypoxylon	lactitarse	Wasp	6	3	0	1	0.5
BeXKd	Park	2012	Trypoxylon	lactitarse	Wasp	6	2	0	1	0.333333333
BeXKd	Park	2012	Trypoxylon	lactitarse	Wasp	6	2	0	1	0.333333333
BeXKd	Park	2012	Trypoxylon	frigidum	Wasp	12	2	2	0.833333333	0.166666667
BeXKd	Park	2012	Trypoxylon	lactitarse	Wasp	9	0	1	0.888888889	0
BeXKd	Park	2012	Trypoxylon	collinum	Wasp	11	0	0	1	0
BeXKd	Park	2012	Trypoxylon	lactitarse	Wasp	5	0	0	1	0
BeXKd	Park	2012	Trypoxylon	collinum	Wasp	1	0	0	1	0
BeXKd	Park	2012	Trypoxylon	collinum	Wasp	8	0	0	1	0
BeXKd	Park	2012	Trypoxylon	collinum	Wasp	7	0	0	1	0
BeXKd	Park	2012	Trypoxylon	collinum	Wasp	2	0	0	1	0
BeXKd	Park	2013	Euodynerus	foraminatus	Wasp	1	1	0	1	1
BeXKd	Park	2013	Passaloecus	gracilis	Wasp	2	2	0	1	1
BeXKd	Park	2013	Passaloecus	gracilis	Wasp	4	3	0	1	0.75
BeXKd	Park	2013	Isodontia	mexicana	Wasp	3	2	0	1	0.666666667
BeXKd	Park	2013	Passaloecus	gracilis	Wasp	7	4	0	1	0.571428571
BeXKd	Park	2013	Isodontia	mexicana	Wasp	2	1	0	1	0.5
BeXKd	Park	2013	Isodontia	mexicana	Wasp	2	0	1	0.5	0
BeXKd	Park	2013	Passaloecus	gracilis	Wasp	4	2	0	1	0.5
BeXKd	Park	2013	Isodontia	mexicana	Wasp	2	0	1	0.5	0
BeXKd	Park	2013	Euodynerus	foraminatus	Wasp	7	2	1	0.857142857	0.285714286
BeXKd	Park	2013	Ancistrocerus	adiabatus	Wasp	3	0	1	0.666666667	0
BeXKd	Park	2013	Trypoxylon	lactitarse	Wasp	5	1	0	1	0.2
BeXKd	Park	2013	Euodynerus	foraminatus	Wasp	1	0	0	1	0
BeXKd	Park	2013	Isodontia	mexicana	Wasp	2	0	0	1	0
BeXKd	Park	2013	Isodontia	mexicana	Wasp	3	0	0	1	0
BeXKd	Park	2013	Euodynerus	planitarsis	Wasp	3	0	0	1	0
BeXKd	Park	2013	Isodontia	mexicana	Wasp	1	0	0	1	0
BeXKd	Park	2013	Passaloecus	gracilis	Wasp	2	0	0	1	0
BFBTl	Home	2011	Trypoxylon	frigidum	Wasp	11	3	0	1	0.272727273
BFBTl	Home	2011	Trypoxylon	frigidum	Wasp	2	0	0	1	0
BFBTl	Home	2012	Megachile	frigida	Bee	1	0	1	0	0
BFBTl	Home	2012	Trypoxylon	frigidum	Wasp	3	0	0	1	0
BFBTl	Home	2012	Trypoxylon	frigidum	Wasp	1	0	0	1	0
BFBTl	Home	2012	Trypoxylon	frigidum	Wasp	5	0	0	1	0
BFBTl	Home	2012	Trypoxylon	frigidum	Wasp	5	0	0	1	0
BFBTl	Home	2012	Trypoxylon	frigidum	Wasp	2	0	0	1	0
BFBTl	Home	2012	Trypoxylon	frigidum	Wasp	7	0	0	1	0
BFBTl	Home	2012	Trypoxylon	frigidum	Wasp	3	0	0	1	0
BFBTl	Home	2012	Megachile	frigida	Bee	10	0	0	1	0
BFBTl	Home	2012	Megachile	frigida	Bee	6	0	0	1	0
BFBTl	Home	2012	Megachile	frigida	Bee	7	0	0	1	0
BFBTl	Home	2012	Trypoxylon	frigidum	Wasp	3	0	0	1	0
BFBTl	Home	2012	Trypoxylon	frigidum	Wasp	2	0	0	1	0
BFBTl	Home	2013	Trypoxylon	frigidum	Wasp	6	0	0	1	0
BQDxR	Park	2011	Trypoxylon	collinum	Wasp	2	1	1	0.5	0.5
BQDxR	Park	2011	Heriades	carinata	Bee	10	4	5	0.5	0.4
BQDxR	Park	2011	Heriades	carinata	Bee	4	0	3	0.25	0
BQDxR	Park	2011	Heriades	carinata	Bee	8	0	5	0.375	0
BQDxR	Park	2011	Trypoxylon	collinum	Wasp	8	2	3	0.625	0.25
BQDxR	Park	2011	Heriades	carinata	Bee	11	0	6	0.454545455	0
BQDxR	Park	2011	Megachile	campanulae	Bee	2	1	0	1	0.5
BQDxR	Park	2011	Trypoxylon	collinum	Wasp	3	0	1	0.666666667	0
BQDxR	Park	2011	Heriades	carinata	Bee	7	0	2	0.714285714	0
BQDxR	Park	2011	Megachile	campanulae	Bee	4	1	0	1	0.25
BQDxR	Park	2011	Heriades	carinata	Bee	4	0	1	0.75	0
BQDxR	Park	2011	Trypoxylon	collinum	Wasp	4	0	1	0.75	0
BQDxR	Park	2011	Trypoxylon	collinum	Wasp	4	0	1	0.75	0
BQDxR	Park	2011	Megachile	rotundata	Bee	10	2	0	1	0.2
BQDxR	Park	2011	Trypoxylon	collinum	Wasp	1	0	0	1	0
BQDxR	Park	2011	Trypoxylon	collinum	Wasp	4	0	0	1	0
BQDxR	Park	2011	Hylaeus	annulatus	Bee	2	0	0	1	0
BQDxR	Park	2012	Trypoxylon	collinum	Wasp	2	2	0	1	1
BQDxR	Park	2012	Megachile	rotundata	Bee	1	1	0	1	1
BQDxR	Park	2012	Trypoxylon	collinum	Wasp	7	0	0	1	0
BQDxR	Park	2012	Trypoxylon	collinum	Wasp	3	0	0	1	0
BQDxR	Park	2012	Trypoxylon	collinum	Wasp	1	0	0	1	0
BQDxR	Park	2012	Trypoxylon	collinum	Wasp	3	0	0	1	0
BQDxR	Park	2012	Trypoxylon	collinum	Wasp	3	0	0	1	0
BQDxR	Park	2012	Hylaeus	verticalis	Bee	8	0	0	1	0
BQDxR	Park	2013	Euodynerus	foraminatus	Wasp	2	2	0	1	1
BQDxR	Park	2013	Megachile	campanulae	Bee	4	1	0	1	0.25
BW4HD	Home	2011	Trypoxylon	collinum	Wasp	3	1	2	0.333333333	0.333333333
BW4HD	Home	2011	Trypoxylon	collinum	Wasp	1	0	1	0	0
BW4HD	Home	2011	Trypoxylon	collinum	Wasp	6	0	4	0.333333333	0
BW4HD	Home	2011	Trypoxylon	collinum	Wasp	2	0	1	0.5	0
BW4HD	Home	2011	Trypoxylon	collinum	Wasp	2	0	1	0.5	0
BW4HD	Home	2011	Trypoxylon	collinum	Wasp	5	0	0	1	0
BW4HD	Home	2012	Trypoxylon	collinum	Wasp	3	0	3	0	0
BW4HD	Home	2012	Psenulus	pallipes	Wasp	4	0	2	0.5	0
BW4HD	Home	2012	Trypoxylon	collinum	Wasp	2	0	1	0.5	0
BW4HD	Home	2012	Trypoxylon	collinum	Wasp	4	0	1	0.75	0
BW4HD	Home	2012	Trypoxylon	collinum	Wasp	5	0	1	0.8	0
BW4HD	Home	2012	Megachile	centuncularis	Bee	4	0	0	1	0
BW4HD	Home	2012	Trypoxylon	frigidum	Wasp	2	0	0	1	0
BW4HD	Home	2012	Trypoxylon	frigidum	Wasp	9	0	0	1	0
BW4HD	Home	2012	Trypoxylon	frigidum	Wasp	8	0	0	1	0
BW4HD	Home	2012	Trypoxylon	frigidum	Wasp	8	0	0	1	0
BW4HD	Home	2012	Trypoxylon	frigidum	Wasp	8	0	0	1	0
BW4HD	Home	2012	Trypoxylon	frigidum	Wasp	6	0	0	1	0
BW4HD	Home	2013	Trypoxylon	collinum	Wasp	2	0	2	0	0
BW4HD	Home	2013	Trypoxylon	collinum	Wasp	6	1	5	0.166666667	0.166666667
BW4HD	Home	2013	Trypoxylon	frigidum	Wasp	4	2	0	1	0.5
BW4HD	Home	2013	Trypoxylon	collinum	Wasp	3	0	1	0.666666667	0
BW4HD	Home	2013	Trypoxylon	collinum	Wasp	3	0	1	0.666666667	0
BW4HD	Home	2013	Trypoxylon	collinum	Wasp	4	0	1	0.75	0
BW4HD	Home	2013	Megachile	relativa	Bee	2	0	0	1	0
CAgNl	Home	2011	Trypoxylon	collinum	Wasp	7	0	0	1	0
CAgNl	Home	2012	Isodontia	mexicana	Wasp	2	1	0	1	0.5
CAgNl	Home	2012	Isodontia	mexicana	Wasp	3	1	0	1	0.333333333
CAgNl	Home	2012	Isodontia	mexicana	Wasp	5	1	0	1	0.2
CAgNl	Home	2012	Isodontia	mexicana	Wasp	5	0	0	1	0
CAgNl	Home	2012	Isodontia	mexicana	Wasp	2	0	0	1	0
CAgNl	Home	2012	Isodontia	mexicana	Wasp	2	0	0	1	0
CAgNl	Home	2012	Trypoxylon	collinum	Wasp	5	0	0	1	0
CAgNl	Home	2012	Trypoxylon	frigidum	Wasp	7	0	0	1	0
CAgNl	Home	2012	Trypoxylon	frigidum	Wasp	10	0	0	1	0
CAgNl	Home	2012	Trypoxylon	collinum	Wasp	6	0	0	1	0
CAgNl	Home	2012	Symmorphus	cristatus	Wasp	5	0	0	1	0
CAgNl	Home	2013	Auplopus	mellipes	Wasp	6	1	0	1	0.166666667
CAgNl	Home	2013	Auplopus	mellipes	Wasp	1	0	0	1	0
CAgNl	Home	2013	Auplopus	mellipes	Wasp	1	0	0	1	0
CAgNl	Home	2013	Auplopus	mellipes	Wasp	1	0	0	1	0
cEVoL	Green roof	2011	Megachile	rotundata	Bee	16	4	0	1	0.25
cEVoL	Green roof	2012	Megachile	rotundata	Bee	2	1	1	0.5	0.5
cEVoL	Green roof	2012	Megachile	rotundata	Bee	15	0	5	0.666666667	0
cEVoL	Green roof	2012	Megachile	rotundata	Bee	3	0	1	0.666666667	0
cEVoL	Green roof	2012	Megachile	rotundata	Bee	14	1	3	0.785714286	0.071428571
cEVoL	Green roof	2012	Megachile	rotundata	Bee	6	0	1	0.833333333	0
cEVoL	Green roof	2012	Megachile	rotundata	Bee	7	0	1	0.857142857	0
cEVoL	Green roof	2012	Megachile	rotundata	Bee	14	0	0	1	0
cEVoL	Green roof	2012	Megachile	rotundata	Bee	1	0	0	1	0
cEVoL	Green roof	2012	Megachile	rotundata	Bee	7	0	0	1	0
cEVoL	Green roof	2012	Megachile	rotundata	Bee	6	0	0	1	0
cEVoL	Green roof	2012	Megachile	rotundata	Bee	11	0	0	1	0
cFdUw	Home	2011	Hylaeus	mesillae	Bee	1	1	0	1	1
cFdUw	Home	2011	Hylaeus	mesillae	Bee	6	2	0	1	0.333333333
cFdUw	Home	2011	Hylaeus	mesillae	Bee	3	0	0	1	0
cFdUw	Home	2012	Euodynerus	foraminatus	Wasp	1	1	0	1	1
cFdUw	Home	2013	Euodynerus	foraminatus	Wasp	1	1	0	1	1
cFdUw	Home	2013	Euodynerus	foraminatus	Wasp	1	1	0	1	1
cFdUw	Home	2013	Osmia	caerulescens	Bee	1	1	0	1	1
cFdUw	Home	2013	Osmia	caerulescens	Bee	2	2	0	1	1
cFdUw	Home	2013	Osmia	caerulescens	Bee	4	2	2	0.5	0.5
cFdUw	Home	2013	Osmia	caerulescens	Bee	1	0	1	0	0
cFdUw	Home	2013	Osmia	caerulescens	Bee	6	5	0	1	0.833333333
cFdUw	Home	2013	Osmia	caerulescens	Bee	5	0	4	0.2	0
cFdUw	Home	2013	Osmia	caerulescens	Bee	6	2	1	0.833333333	0.333333333
cFdUw	Home	2013	Osmia	caerulescens	Bee	5	0	0	1	0
cFdUw	Home	2013	Osmia	caerulescens	Bee	2	0	0	1	0
Ci7F8	Park	2011	Trypoxylon	collinum	Wasp	9	1	0	1	0.111111111
Ci7F8	Park	2011	Trypoxylon	collinum	Wasp	14	0	1	0.928571429	0
Ci7F8	Park	2011	Trypoxylon	collinum	Wasp	8	0	0	1	0
Ci7F8	Park	2012	Heriades	carinata	Bee	1	1	0	1	1
Ci7F8	Park	2012	Heriades	carinata	Bee	5	2	1	0.8	0.4
Ci7F8	Park	2012	Heriades	carinata	Bee	5	1	0	1	0.2
Ci7F8	Park	2012	Heriades	carinata	Bee	6	0	1	0.833333333	0
Ci7F8	Park	2012	Heriades	carinata	Bee	8	0	1	0.875	0
Ci7F8	Park	2012	Heriades	carinata	Bee	12	0	1	0.916666667	0
Ci7F8	Park	2012	Heriades	carinata	Bee	5	0	0	1	0
Ci7F8	Park	2012	Heriades	carinata	Bee	4	0	0	1	0
Ci7F8	Park	2013	Trypoxylon	collinum	Wasp	5	5	0	1	1
Ci7F8	Park	2013	Trypoxylon	collinum	Wasp	5	5	0	1	1
cYKSV	Home	2011	Trypoxylon	collinum	Wasp	1	1	0	1	1
cYKSV	Home	2011	Passaloecus	gracilis	Wasp	1	0	0	1	0
cYKSV	Home	2012	Trypoxylon	collinum	Wasp	1	1	0	1	1
cYKSV	Home	2012	Trypoxylon	collinum	Wasp	1	0	1	0	0
cYKSV	Home	2012	Isodontia	mexicana	Wasp	3	0	0	1	0
cYKSV	Home	2012	Trypoxylon	collinum	Wasp	11	0	0	1	0
cYKSV	Home	2012	Trypoxylon	collinum	Wasp	5	0	0	1	0
cYKSV	Home	2012	Trypoxylon	collinum	Wasp	2	0	0	1	0
D1rgw	Community	2011	Trypoxylon	frigidum	Wasp	5	5	0	1	1
D1rgw	Community	2011	Osmia	caerulescens	Bee	2	2	0	1	1
D1rgw	Community	2011	Osmia	caerulescens	Bee	3	0	3	0	0
D1rgw	Community	2011	Osmia	pumila	Bee	5	2	0	1	0.4
D1rgw	Community	2011	Trypoxylon	frigidum	Wasp	6	2	0	1	0.333333333
D1rgw	Community	2011	Trypoxylon	frigidum	Wasp	9	2	0	1	0.222222222
D1rgw	Community	2011	Osmia	caerulescens	Bee	11	2	0	1	0.181818182
D1rgw	Community	2011	Trypoxylon	frigidum	Wasp	7	1	0	1	0.142857143
D1rgw	Community	2012	Osmia	caerulescens	Bee	1	1	0	1	1
D1rgw	Community	2012	Osmia	caerulescens	Bee	1	1	0	1	1
D1rgw	Community	2012	Osmia	caerulescens	Bee	4	0	0	1	0
D1rgw	Community	2012	Osmia	caerulescens	Bee	1	0	0	1	0
D1rgw	Community	2012	Osmia	caerulescens	Bee	1	0	0	1	0
D1rgw	Community	2012	Osmia	caerulescens	Bee	12	0	0	1	0
D1rgw	Community	2012	Osmia	caerulescens	Bee	1	0	0	1	0
D1rgw	Community	2012	Osmia	caerulescens	Bee	3	0	0	1	0
D1rgw	Community	2012	Osmia	caerulescens	Bee	2	0	0	1	0
D1rgw	Community	2012	Osmia	caerulescens	Bee	1	0	0	1	0
D1rgw	Community	2012	Psenulus	pallipes	Wasp	3	0	0	1	0
D1rgw	Community	2012	Osmia	caerulescens	Bee	16	0	0	1	0
D1rgw	Community	2012	Osmia	caerulescens	Bee	2	0	0	1	0
D1rgw	Community	2012	Psenulus	pallipes	Wasp	5	0	0	1	0
D1rgw	Community	2013	Hylaeus	hyalinatus	Bee	10	10	0	1	1
D1rgw	Community	2013	Hylaeus	hyalinatus	Bee	8	8	0	1	1
D1rgw	Community	2013	Hylaeus	hyalinatus	Bee	17	16	0	1	0.941176471
D1rgw	Community	2013	Hylaeus	hyalinatus	Bee	8	7	0	1	0.875
D1rgw	Community	2013	Hylaeus	hyalinatus	Bee	11	8	0	1	0.727272727
D1rgw	Community	2013	Osmia	caerulescens	Bee	7	5	0	1	0.714285714
D1rgw	Community	2013	Hylaeus	hyalinatus	Bee	10	7	0	1	0.7
D1rgw	Community	2013	Hylaeus	leptocephalus	Bee	10	6	0	1	0.6
D1rgw	Community	2013	Osmia	caerulescens	Bee	6	1	0	1	0.166666667
D1rgw	Community	2013	Osmia	caerulescens	Bee	6	1	0	1	0.166666667
D1rgw	Community	2013	Osmia	caerulescens	Bee	10	1	0	1	0.1
D1rgw	Community	2013	Osmia	caerulescens	Bee	8	0	0	1	0
D1rgw	Community	2013	Osmia	caerulescens	Bee	1	0	0	1	0
D1rgw	Community	2013	Osmia	caerulescens	Bee	2	0	0	1	0
D1rgw	Community	2013	Osmia	caerulescens	Bee	14	0	0	1	0
D1rgw	Community	2013	Osmia	caerulescens	Bee	10	0	0	1	0
D1rgw	Community	2013	Osmia	caerulescens	Bee	6	0	0	1	0
D1rgw	Community	2013	Osmia	caerulescens	Bee	12	0	0	1	0
D1rgw	Community	2013	Hylaeus	hyalinatus	Bee	8	0	0	1	0
D1rgw	Community	2013	Hylaeus	hyalinatus	Bee	14	0	0	1	0
D1rgw	Community	2013	Hylaeus	hyalinatus	Bee	12	0	0	1	0
D1rgw	Community	2013	Hylaeus	hyalinatus	Bee	13	0	0	1	0
D8Tvb	Home	2011	Trypoxylon	frigidum	Wasp	1	1	0	1	1
D8Tvb	Home	2011	Osmia	pumila	Bee	9	3	0	1	0.333333333
D8Tvb	Home	2011	Osmia	caerulescens	Bee	14	3	0	1	0.214285714
D8Tvb	Home	2011	Osmia	caerulescens	Bee	7	1	0	1	0.142857143
D8Tvb	Home	2011	Osmia	caerulescens	Bee	13	1	0	1	0.076923077
D8Tvb	Home	2012	Osmia	caerulescens	Bee	1	1	0	1	1
D8Tvb	Home	2012	Osmia	caerulescens	Bee	1	1	0	1	1
D8Tvb	Home	2012	Osmia	caerulescens	Bee	2	2	0	1	1
D8Tvb	Home	2012	Osmia	caerulescens	Bee	10	5	0	1	0.5
D8Tvb	Home	2012	Osmia	caerulescens	Bee	10	1	0	1	0.1
D8Tvb	Home	2012	Osmia	caerulescens	Bee	1	0	0	1	0
D8Tvb	Home	2013	Trypoxylon	frigidum	Wasp	2	2	0	1	1
D8Tvb	Home	2013	Trypoxylon	frigidum	Wasp	4	4	0	1	1
D8Tvb	Home	2013	Trypoxylon	collinum	Wasp	9	4	0	1	0.444444444
D8Tvb	Home	2013	Trypoxylon	frigidum	Wasp	11	3	0	1	0.272727273
D8Tvb	Home	2013	Trypoxylon	collinum	Wasp	8	2	0	1	0.25
D8Tvb	Home	2013	Hylaeus	modestus	Bee	14	1	0	1	0.071428571
D8Tvb	Home	2013	Trypoxylon	frigidum	Wasp	9	0	0	1	0
DQ8Sw	Community	2011	Trypoxylon	frigidum	Wasp	2	2	0	1	1
DQ8Sw	Community	2011	Trypoxylon	frigidum	Wasp	2	2	0	1	1
DQ8Sw	Community	2011	Trypoxylon	frigidum	Wasp	4	4	0	1	1
DQ8Sw	Community	2011	Symmorphus	canadensis	Wasp	9	7	0	1	0.777777778
DQ8Sw	Community	2011	Trypoxylon	frigidum	Wasp	4	2	0	1	0.5
DQ8Sw	Community	2011	Trypoxylon	frigidum	Wasp	4	2	0	1	0.5
DQ8Sw	Community	2011	Trypoxylon	frigidum	Wasp	4	2	0	1	0.5
DQ8Sw	Community	2011	Symmorphus	canadensis	Wasp	7	3	0	1	0.428571429
DQ8Sw	Community	2011	Osmia	lignaria	Bee	5	2	0	1	0.4
DQ8Sw	Community	2011	Trypoxylon	frigidum	Wasp	6	2	0	1	0.333333333
DQ8Sw	Community	2011	Symmorphus	canadensis	Wasp	4	1	0	1	0.25
DQ8Sw	Community	2011	Trypoxylon	frigidum	Wasp	4	1	0	1	0.25
DQ8Sw	Community	2011	Symmorphus	canadensis	Wasp	7	1	0	1	0.142857143
DQ8Sw	Community	2011	Trypoxylon	frigidum	Wasp	11	1	0	1	0.090909091
DQ8Sw	Community	2011	Trypoxylon	frigidum	Wasp	5	0	0	1	0
DQ8Sw	Community	2011	Trypoxylon	frigidum	Wasp	7	0	0	1	0
DQ8Sw	Community	2011	Osmia	lignaria	Bee	9	0	0	1	0
DQ8Sw	Community	2011	Trypoxylon	frigidum	Wasp	7	0	0	1	0
DQ8Sw	Community	2012	Symmorphus	canadensis	Wasp	4	2	0	1	0.5
DQ8Sw	Community	2012	Trypoxylon	frigidum	Wasp	7	0	3	0.571428571	0
DQ8Sw	Community	2012	Trypoxylon	frigidum	Wasp	5	0	2	0.6	0
DQ8Sw	Community	2012	Trypoxylon	lactitarse	Wasp	7	0	0	1	0
DQ8Sw	Community	2012	Trypoxylon	lactitarse	Wasp	3	0	0	1	0
DQ8Sw	Community	2012	Trypoxylon	lactitarse	Wasp	1	0	0	1	0
DQ8Sw	Community	2012	Trypoxylon	lactitarse	Wasp	7	0	0	1	0
DQ8Sw	Community	2012	Megachile	centuncularis	Bee	2	0	0	1	0
DQ8Sw	Community	2012	Osmia	caerulescens	Bee	12	0	0	1	0
DQ8Sw	Community	2012	Osmia	caerulescens	Bee	4	0	0	1	0
DQ8Sw	Community	2012	Osmia	caerulescens	Bee	2	0	0	1	0
DQ8Sw	Community	2012	Osmia	caerulescens	Bee	1	0	0	1	0
DQ8Sw	Community	2012	Osmia	caerulescens	Bee	3	0	0	1	0
DQ8Sw	Community	2012	Osmia	caerulescens	Bee	1	0	0	1	0
DQ8Sw	Community	2012	Osmia	caerulescens	Bee	6	0	0	1	0
DQ8Sw	Community	2012	Osmia	caerulescens	Bee	9	0	0	1	0
DQ8Sw	Community	2012	Megachile	centuncularis	Bee	7	0	0	1	0
DQ8Sw	Community	2012	Symmorphus	canadensis	Wasp	5	0	0	1	0
DQ8Sw	Community	2012	Megachile	centuncularis	Bee	4	0	0	1	0
DQ8Sw	Community	2012	Megachile	centuncularis	Bee	3	0	0	1	0
DQ8Sw	Community	2012	Trypoxylon	frigidum	Wasp	3	0	0	1	0
DQ8Sw	Community	2012	Trypoxylon	frigidum	Wasp	7	0	0	1	0
DQ8Sw	Community	2013	Euodynerus	foraminatus	Wasp	1	1	0	1	1
DQ8Sw	Community	2013	Euodynerus	foraminatus	Wasp	4	4	0	1	1
DQ8Sw	Community	2013	Osmia	caerulescens	Bee	2	2	0	1	1
DQ8Sw	Community	2013	Passaloecus	cuspidatus	Wasp	5	4	0	1	0.8
DQ8Sw	Community	2013	Passaloecus	cuspidatus	Wasp	8	6	0	1	0.75
DQ8Sw	Community	2013	Passaloecus	cuspidatus	Wasp	6	3	0	1	0.5
DQ8Sw	Community	2013	Passaloecus	cuspidatus	Wasp	4	2	0	1	0.5
DQ8Sw	Community	2013	Psenulus	pallipes	Wasp	3	0	1	0.666666667	0
DQ8Sw	Community	2013	Psenulus	pallipes	Wasp	3	1	0	1	0.333333333
DQ8Sw	Community	2013	Passaloecus	cuspidatus	Wasp	8	2	0	1	0.25
DQ8Sw	Community	2013	Passaloecus	cuspidatus	Wasp	4	1	0	1	0.25
DQ8Sw	Community	2013	Trypoxylon	collinum	Wasp	5	1	0	1	0.2
DQ8Sw	Community	2013	Passaloecus	cuspidatus	Wasp	6	1	0	1	0.166666667
DQ8Sw	Community	2013	Euodynerus	foraminatus	Wasp	1	0	0	1	0
DQ8Sw	Community	2013	Osmia	caerulescens	Bee	3	0	0	1	0
DQ8Sw	Community	2013	Osmia	caerulescens	Bee	1	0	0	1	0
DQ8Sw	Community	2013	Osmia	caerulescens	Bee	2	0	0	1	0
DQ8Sw	Community	2013	Heriades	carinata	Bee	9	0	0	1	0
DQ8Sw	Community	2013	Heriades	carinata	Bee	9	0	0	1	0
dqrON	Community	2011	Trypoxylon	frigidum	Wasp	4	3	0	1	0.75
dqrON	Community	2011	Trypoxylon	frigidum	Wasp	5	3	0	1	0.6
dqrON	Community	2011	Trypoxylon	frigidum	Wasp	7	4	0	1	0.571428571
dqrON	Community	2011	Passaloecus	cuspidatus	Wasp	8	4	0	1	0.5
dqrON	Community	2011	Trypoxylon	frigidum	Wasp	12	1	0	1	0.083333333
dqrON	Community	2011	Megachile	rotundata	Bee	15	1	0	1	0.066666667
dqrON	Community	2011	Megachile	rotundata	Bee	4	0	0	1	0
dqrON	Community	2011	Megachile	rotundata	Bee	1	0	0	1	0
dqrON	Community	2012	Isodontia	mexicana	Wasp	1	1	0	1	1
dqrON	Community	2012	Megachile	rotundata	Bee	1	0	1	0	0
dqrON	Community	2012	Isodontia	mexicana	Wasp	2	0	0	1	0
dqrON	Community	2012	Isodontia	mexicana	Wasp	2	0	0	1	0
dqrON	Community	2012	Isodontia	mexicana	Wasp	6	0	0	1	0
dqrON	Community	2012	Passaloecus	cuspidatus	Wasp	10	0	0	1	0
dqrON	Community	2012	Isodontia	mexicana	Wasp	2	0	0	1	0
dqrON	Community	2013	Isodontia	mexicana	Wasp	1	1	0	1	1
dqrON	Community	2013	Osmia	caerulescens	Bee	4	4	0	1	1
dqrON	Community	2013	Megachile	rotundata	Bee	3	3	0	1	1
dqrON	Community	2013	Megachile	pugnata	Bee	8	6	0	1	0.75
dqrON	Community	2013	Megachile	pugnata	Bee	7	5	0	1	0.714285714
dqrON	Community	2013	Heriades	carinata	Bee	11	2	5	0.545454545	0.181818182
dqrON	Community	2013	Heriades	carinata	Bee	9	4	0	1	0.444444444
dqrON	Community	2013	Hylaeus	affinis	Bee	10	4	0	1	0.4
dqrON	Community	2013	Heriades	carinata	Bee	5	0	2	0.6	0
dqrON	Community	2013	Heriades	carinata	Bee	18	4	2	0.888888889	0.222222222
dqrON	Community	2013	Osmia	caerulescens	Bee	10	3	0	1	0.3
dqrON	Community	2013	Osmia	caerulescens	Bee	10	3	0	1	0.3
dqrON	Community	2013	Osmia	caerulescens	Bee	15	1	0	1	0.066666667
dqrON	Community	2013	Megachile	pugnata	Bee	1	0	0	1	0
dqrON	Community	2013	Megachile	pugnata	Bee	2	0	0	1	0
dqrON	Community	2013	Megachile	pugnata	Bee	1	0	0	1	0
dqrON	Community	2013	Megachile	campanulae	Bee	10	0	0	1	0
dqrON	Community	2013	Osmia	caerulescens	Bee	6	0	0	1	0
dqrON	Community	2013	Megachile	rotundata	Bee	1	0	0	1	0
dqrON	Community	2013	Heriades	carinata	Bee	8	0	0	1	0
dqrON	Community	2013	Hylaeus	modestus	Bee	10	0	0	1	0
E3dsm	Park	2011	Ancistrocerus	antilope	Wasp	4	2	0	1	0.5
E3dsm	Park	2011	Ancistrocerus	antilope	Wasp	2	1	0	1	0.5
E3dsm	Park	2011	Ancistrocerus	antilope	Wasp	4	2	0	1	0.5
E3dsm	Park	2011	Ancistrocerus	antilope	Wasp	3	0	0	1	0
E3dsm	Park	2012	Ancistrocerus	antilope	Wasp	3	0	0	1	0
E3dsm	Park	2012	Trypoxylon	collinum	Wasp	11	0	0	1	0
E3dsm	Park	2013	Ancistrocerus	antilope	Wasp	1	1	0	1	1
E3dsm	Park	2013	Symmorphus	canadensis	Wasp	1	1	0	1	1
E3dsm	Park	2013	Symmorphus	canadensis	Wasp	1	1	0	1	1
E3dsm	Park	2013	Trypoxylon	lactitarse	Wasp	6	3	0	1	0.5
E3dsm	Park	2013	Symmorphus	canadensis	Wasp	2	0	1	0.5	0
E3dsm	Park	2013	Ancistrocerus	antilope	Wasp	3	1	0	1	0.333333333
E3dsm	Park	2013	Ancistrocerus	antilope	Wasp	4	1	0	1	0.25
E3dsm	Park	2013	Ancistrocerus	antilope	Wasp	3	0	0	1	0
E3dsm	Park	2013	Ancistrocerus	antilope	Wasp	3	0	0	1	0
E3dsm	Park	2013	Trypoxylon	lactitarse	Wasp	5	0	0	1	0
E3dsm	Park	2013	Trypoxylon	lactitarse	Wasp	7	0	0	1	0
E3dsm	Park	2013	Symmorphus	canadensis	Wasp	2	0	0	1	0
E3dsm	Park	2013	Symmorphus	canadensis	Wasp	2	0	0	1	0
E3dsm	Park	2013	Symmorphus	canadensis	Wasp	6	0	0	1	0
E3dsm	Park	2013	Symmorphus	canadensis	Wasp	4	0	0	1	0
E3dsm	Park	2013	Symmorphus	canadensis	Wasp	1	0	0	1	0
Enp7x	Park	2011	Symmorphus	canadensis	Wasp	1	0	1	0	0
Enp7x	Park	2011	Euodynerus	foraminatus	Wasp	7	3	1	0.857142857	0.428571429
Enp7x	Park	2011	Euodynerus	foraminatus	Wasp	9	5	0	1	0.555555556
Enp7x	Park	2011	Symmorphus	canadensis	Wasp	5	1	0	1	0.2
Enp7x	Park	2011	Symmorphus	canadensis	Wasp	6	0	1	0.833333333	0
Enp7x	Park	2011	Symmorphus	canadensis	Wasp	6	0	1	0.833333333	0
Enp7x	Park	2011	Euodynerus	foraminatus	Wasp	9	0	0	1	0
Enp7x	Park	2011	Euodynerus	foraminatus	Wasp	2	0	0	1	0
Enp7x	Park	2011	Megachile	mendica	Bee	5	0	0	1	0
Enp7x	Park	2011	Symmorphus	canadensis	Wasp	7	0	0	1	0
Enp7x	Park	2012	Trypoxylon	lactitarse	Wasp	1	1	0	1	1
Enp7x	Park	2012	Trypoxylon	lactitarse	Wasp	1	1	0	1	1
Enp7x	Park	2012	Symmorphus	canadensis	Wasp	1	1	0	1	1
Enp7x	Park	2012	Symmorphus	canadensis	Wasp	1	1	0	1	1
Enp7x	Park	2012	Symmorphus	canadensis	Wasp	1	1	0	1	1
Enp7x	Park	2012	Symmorphus	canadensis	Wasp	1	1	0	1	1
Enp7x	Park	2012	Symmorphus	canadensis	Wasp	1	0	1	0	0
Enp7x	Park	2012	Symmorphus	canadensis	Wasp	2	1	0	1	0.5
Enp7x	Park	2012	Symmorphus	canadensis	Wasp	2	0	1	0.5	0
Enp7x	Park	2012	Trypoxylon	lactitarse	Wasp	5	1	0	1	0.2
Enp7x	Park	2012	Symmorphus	canadensis	Wasp	5	0	1	0.8	0
Enp7x	Park	2012	Trypoxylon	lactitarse	Wasp	2	0	0	1	0
Enp7x	Park	2012	Trypoxylon	lactitarse	Wasp	5	0	0	1	0
Enp7x	Park	2012	Symmorphus	canadensis	Wasp	1	0	0	1	0
Enp7x	Park	2012	Symmorphus	canadensis	Wasp	2	0	0	1	0
Enp7x	Park	2012	Symmorphus	canadensis	Wasp	2	0	0	1	0
Enp7x	Park	2012	Symmorphus	canadensis	Wasp	2	0	0	1	0
Enp7x	Park	2012	Symmorphus	canadensis	Wasp	4	0	0	1	0
Enp7x	Park	2013	Trypoxylon	collinum	Wasp	1	1	0	1	1
Enp7x	Park	2013	Euodynerus	foraminatus	Wasp	1	1	0	1	1
Enp7x	Park	2013	Euodynerus	foraminatus	Wasp	1	1	0	1	1
Enp7x	Park	2013	Trypoxylon	collinum	Wasp	1	1	0	1	1
Enp7x	Park	2013	Trypoxylon	collinum	Wasp	1	1	0	1	1
Enp7x	Park	2013	Symmorphus	canadensis	Wasp	2	1	0	1	0.5
Enp7x	Park	2013	Symmorphus	canadensis	Wasp	6	2	0	1	0.333333333
Enp7x	Park	2013	Symmorphus	canadensis	Wasp	2	0	0	1	0
Enp7x	Park	2013	Symmorphus	canadensis	Wasp	10	0	0	1	0
Enp7x	Park	2013	Euodynerus	foraminatus	Wasp	1	0	0	1	0
Enp7x	Park	2013	Euodynerus	foraminatus	Wasp	1	0	0	1	0
Enp7x	Park	2013	Euodynerus	foraminatus	Wasp	1	0	0	1	0
Enp7x	Park	2013	Euodynerus	foraminatus	Wasp	4	0	0	1	0
Enp7x	Park	2013	Euodynerus	foraminatus	Wasp	3	0	0	1	0
Enp7x	Park	2013	Trypoxylon	collinum	Wasp	7	0	0	1	0
Enp7x	Park	2013	Trypoxylon	collinum	Wasp	2	0	0	1	0
Enp7x	Park	2013	Trypoxylon	collinum	Wasp	8	0	0	1	0
Enp7x	Park	2013	Osmia	caerulescens	Bee	11	0	0	1	0
ErRUg	Home	2011	Osmia	pumila	Bee	2	0	0	1	0
ErRUg	Home	2012	Megachile	rotundata	Bee	2	2	0	1	1
ErRUg	Home	2012	Trypoxylon	frigidum	Wasp	1	1	0	1	1
ErRUg	Home	2012	Trypoxylon	frigidum	Wasp	1	1	0	1	1
ErRUg	Home	2012	Trypoxylon	frigidum	Wasp	1	1	0	1	1
ErRUg	Home	2012	Trypoxylon	frigidum	Wasp	2	1	0	1	0.5
ErRUg	Home	2012	Megachile	rotundata	Bee	5	2	0	1	0.4
ErRUg	Home	2012	Megachile	rotundata	Bee	4	0	1	0.75	0
ErRUg	Home	2012	Megachile	rotundata	Bee	10	2	0	1	0.2
ErRUg	Home	2012	Megachile	rotundata	Bee	11	0	0	1	0
ErRUg	Home	2012	Osmia	caerulescens	Bee	4	0	0	1	0
ErRUg	Home	2012	Megachile	rotundata	Bee	11	0	0	1	0
ErRUg	Home	2012	Megachile	rotundata	Bee	2	0	0	1	0
ErRUg	Home	2012	Megachile	rotundata	Bee	1	0	0	1	0
ErRUg	Home	2012	Megachile	rotundata	Bee	9	0	0	1	0
ErRUg	Home	2012	Megachile	rotundata	Bee	7	0	0	1	0
ErRUg	Home	2012	Megachile	rotundata	Bee	8	0	0	1	0
ErRUg	Home	2012	Megachile	rotundata	Bee	3	0	0	1	0
ErRUg	Home	2012	Trypoxylon	frigidum	Wasp	7	0	0	1	0
ErRUg	Home	2012	Trypoxylon	frigidum	Wasp	3	0	0	1	0
ErRUg	Home	2012	Trypoxylon	frigidum	Wasp	5	0	0	1	0
ErRUg	Home	2012	Trypoxylon	frigidum	Wasp	5	0	0	1	0
eTUNR	Park	2011	Auplopus	mellipes	Wasp	1	1	0	1	1
eTUNR	Park	2011	Auplopus	mellipes	Wasp	1	1	0	1	1
eTUNR	Park	2011	Osmia	lignaria	Bee	5	5	0	1	1
eTUNR	Park	2011	Auplopus	mellipes	Wasp	1	1	0	1	1
eTUNR	Park	2011	Auplopus	mellipes	Wasp	1	1	0	1	1
eTUNR	Park	2011	Auplopus	mellipes	Wasp	1	1	0	1	1
eTUNR	Park	2011	Symmorphus	canadensis	Wasp	1	0	1	0	0
eTUNR	Park	2011	Auplopus	mellipes	Wasp	2	1	0	1	0.5
eTUNR	Park	2011	Auplopus	mellipes	Wasp	2	1	0	1	0.5
eTUNR	Park	2011	Osmia	lignaria	Bee	8	4	0	1	0.5
eTUNR	Park	2011	Trypoxylon	collinum	Wasp	4	2	0	1	0.5
eTUNR	Park	2011	Symmorphus	cristatus	Wasp	6	2	0	1	0.333333333
eTUNR	Park	2011	Osmia	lignaria	Bee	12	2	1	0.916666667	0.166666667
eTUNR	Park	2011	Megachile	inermis	Bee	9	2	0	1	0.222222222
eTUNR	Park	2011	Ancistrocerus	antilope	Wasp	5	1	0	1	0.2
eTUNR	Park	2011	Symmorphus	canadensis	Wasp	6	1	0	1	0.166666667
eTUNR	Park	2011	Symmorphus	canadensis	Wasp	7	1	0	1	0.142857143
eTUNR	Park	2011	Symmorphus	canadensis	Wasp	7	1	0	1	0.142857143
eTUNR	Park	2011	Osmia	lignaria	Bee	10	1	0	1	0.1
eTUNR	Park	2011	Symmorphus	canadensis	Wasp	10	1	0	1	0.1
eTUNR	Park	2011	Auplopus	mellipes	Wasp	3	0	0	1	0
eTUNR	Park	2011	Auplopus	mellipes	Wasp	1	0	0	1	0
eTUNR	Park	2011	Auplopus	mellipes	Wasp	1	0	0	1	0
eTUNR	Park	2011	Auplopus	mellipes	Wasp	1	0	0	1	0
eTUNR	Park	2011	Ancistrocerus	antilope	Wasp	2	0	0	1	0
eTUNR	Park	2011	Symmorphus	cristatus	Wasp	6	0	0	1	0
eTUNR	Park	2011	Trypoxylon	collinum	Wasp	2	0	0	1	0
eTUNR	Park	2011	Symmorphus	canadensis	Wasp	4	0	0	1	0
eTUNR	Park	2011	Symmorphus	canadensis	Wasp	7	0	0	1	0
eTUNR	Park	2013	Ancistrocerus	antilope	Wasp	1	1	0	1	1
eTUNR	Park	2013	Ancistrocerus	antilope	Wasp	1	1	0	1	1
eTUNR	Park	2013	Ancistrocerus	antilope	Wasp	2	2	0	1	1
eTUNR	Park	2013	Ancistrocerus	antilope	Wasp	1	1	0	1	1
eTUNR	Park	2013	Osmia	lignaria	Bee	8	8	0	1	1
eTUNR	Park	2013	Trypoxylon	collinum	Wasp	2	2	0	1	1
eTUNR	Park	2013	Trypoxylon	collinum	Wasp	4	4	0	1	1
eTUNR	Park	2013	Trypoxylon	collinum	Wasp	2	2	0	1	1
eTUNR	Park	2013	Trypoxylon	collinum	Wasp	3	3	0	1	1
eTUNR	Park	2013	Trypoxylon	collinum	Wasp	2	1	1	0.5	0.5
eTUNR	Park	2013	Dipogon	sayi	Wasp	1	1	0	1	1
eTUNR	Park	2013	Dipogon	sayi	Wasp	1	1	0	1	1
eTUNR	Park	2013	Trypoxylon	collinum	Wasp	3	2	0	1	0.666666667
eTUNR	Park	2013	Symmorphus	canadensis	Wasp	2	0	1	0.5	0
eTUNR	Park	2013	Symmorphus	cristatus	Wasp	7	3	0	1	0.428571429
eTUNR	Park	2013	Ancistrocerus	antilope	Wasp	5	2	0	1	0.4
eTUNR	Park	2013	Symmorphus	cristatus	Wasp	7	2	0	1	0.285714286
eTUNR	Park	2013	Symmorphus	cristatus	Wasp	9	2	0	1	0.222222222
eTUNR	Park	2013	Symmorphus	cristatus	Wasp	5	1	0	1	0.2
eTUNR	Park	2013	Symmorphus	cristatus	Wasp	6	1	0	1	0.166666667
eTUNR	Park	2013	Ancistrocerus	antilope	Wasp	1	0	0	1	0
eTUNR	Park	2013	Dipogon	sayi	Wasp	1	0	0	1	0
eTUNR	Park	2013	Dipogon	sayi	Wasp	8	0	0	1	0
eTUNR	Park	2013	Symmorphus	cristatus	Wasp	5	0	0	1	0
eTUNR	Park	2013	Symmorphus	cristatus	Wasp	1	0	0	1	0
eTUNR	Park	2013	Symmorphus	cristatus	Wasp	1	0	0	1	0
eTUNR	Park	2013	Symmorphus	cristatus	Wasp	4	0	0	1	0
eTUNR	Park	2013	Symmorphus	cristatus	Wasp	3	0	0	1	0
fJPzr	Home	2011	Trypoxylon	collinum	Wasp	3	1	0	1	0.333333333
fJPzr	Home	2011	Osmia	caerulescens	Bee	12	1	0	1	0.083333333
fJPzr	Home	2012	Ancistrocerus	antilope	Wasp	5	0	0	1	0
fJPzr	Home	2012	Ancistrocerus	antilope	Wasp	7	0	0	1	0
fJPzr	Home	2013	Trypoxylon	frigidum	Wasp	4	4	0	1	1
fJPzr	Home	2013	Trypoxylon	frigidum	Wasp	2	2	0	1	1
fJPzr	Home	2013	Trypoxylon	frigidum	Wasp	7	4	0	1	0.571428571
fJPzr	Home	2013	Psenulus	pallipes	Wasp	16	4	1	0.9375	0.25
fJPzr	Home	2013	Psenulus	pallipes	Wasp	16	2	0	1	0.125
fJPzr	Home	2013	Osmia	pumila	Bee	19	1	0	1	0.052631579
fJPzr	Home	2013	Megachile	campanulae	Bee	8	0	0	1	0
fJPzr	Home	2013	Osmia	pumila	Bee	1	0	0	1	0
fJPzr	Home	2013	Osmia	pumila	Bee	3	0	0	1	0
fLwK1	Park	2011	Isodontia	mexicana	Wasp	1	1	0	1	1
fLwK1	Park	2011	Isodontia	mexicana	Wasp	1	1	0	1	1
fLwK1	Park	2011	Isodontia	mexicana	Wasp	1	1	0	1	1
fLwK1	Park	2011	Symmorphus	canadensis	Wasp	2	2	0	1	1
fLwK1	Park	2011	Symmorphus	canadensis	Wasp	1	1	0	1	1
fLwK1	Park	2011	Symmorphus	canadensis	Wasp	4	0	4	0	0
fLwK1	Park	2011	Symmorphus	canadensis	Wasp	1	0	1	0	0
fLwK1	Park	2011	Symmorphus	canadensis	Wasp	1	0	1	0	0
fLwK1	Park	2011	Symmorphus	canadensis	Wasp	2	0	2	0	0
fLwK1	Park	2011	Symmorphus	canadensis	Wasp	1	0	1	0	0
fLwK1	Park	2011	Symmorphus	canadensis	Wasp	1	0	1	0	0
fLwK1	Park	2011	Symmorphus	canadensis	Wasp	2	1	0	1	0.5
fLwK1	Park	2011	Isodontia	mexicana	Wasp	1	0	0	1	0
fLwK1	Park	2012	Isodontia	mexicana	Wasp	1	1	0	1	1
fLwK1	Park	2012	Trypoxylon	collinum	Wasp	1	1	0	1	1
fLwK1	Park	2012	Trypoxylon	collinum	Wasp	1	1	0	1	1
fLwK1	Park	2012	Trypoxylon	collinum	Wasp	4	4	0	1	1
fLwK1	Park	2012	Symmorphus	canadensis	Wasp	11	9	0	1	0.818181818
fLwK1	Park	2012	Trypoxylon	collinum	Wasp	11	1	0	1	0.090909091
fLwK1	Park	2012	Trypoxylon	collinum	Wasp	8	0	0	1	0
fLwK1	Park	2012	Trypoxylon	collinum	Wasp	1	0	0	1	0
fLwK1	Park	2012	Trypoxylon	collinum	Wasp	4	0	0	1	0
fLwK1	Park	2012	Trypoxylon	collinum	Wasp	8	0	0	1	0
fLwK1	Park	2012	Trypoxylon	collinum	Wasp	5	0	0	1	0
fLwK1	Park	2012	Trypoxylon	collinum	Wasp	5	0	0	1	0
fLwK1	Park	2012	Symmorphus	canadensis	Wasp	4	0	0	1	0
fLwK1	Park	2012	Symmorphus	canadensis	Wasp	7	0	0	1	0
fLwK1	Park	2012	Symmorphus	canadensis	Wasp	5	0	0	1	0
fLwK1	Park	2012	Symmorphus	canadensis	Wasp	6	0	0	1	0
fLwK1	Park	2012	Symmorphus	canadensis	Wasp	8	0	0	1	0
fLwK1	Park	2012	Symmorphus	canadensis	Wasp	5	0	0	1	0
fLwK1	Park	2013	Trypoxylon	lactitarse	Wasp	1	1	0	1	1
fLwK1	Park	2013	Trypoxylon	lactitarse	Wasp	1	1	0	1	1
fLwK1	Park	2013	Trypoxylon	lactitarse	Wasp	1	1	0	1	1
fLwK1	Park	2013	Megachile	rotundata	Bee	1	1	0	1	1
fLwK1	Park	2013	Megachile	rotundata	Bee	1	1	0	1	1
fLwK1	Park	2013	Symmorphus	cristatus	Wasp	1	1	0	1	1
fLwK1	Park	2013	Trypoxylon	lactitarse	Wasp	7	2	1	0.857142857	0.285714286
fLwK1	Park	2013	Symmorphus	cristatus	Wasp	7	3	0	1	0.428571429
fLwK1	Park	2013	Symmorphus	cristatus	Wasp	7	2	0	1	0.285714286
fLwK1	Park	2013	Trypoxylon	lactitarse	Wasp	8	1	1	0.875	0.125
fLwK1	Park	2013	Symmorphus	cristatus	Wasp	5	1	0	1	0.2
fLwK1	Park	2013	Trypoxylon	lactitarse	Wasp	7	1	0	1	0.142857143
fn6iP	Home	2011	Megachile	campanulae	Bee	1	1	0	1	1
fn6iP	Home	2011	Megachile	campanulae	Bee	1	1	0	1	1
fn6iP	Home	2011	Osmia	pumila	Bee	14	4	0	1	0.285714286
fn6iP	Home	2011	Osmia	pumila	Bee	15	1	0	1	0.066666667
fn6iP	Home	2011	Osmia	pumila	Bee	16	1	0	1	0.0625
fn6iP	Home	2011	Megachile	campanulae	Bee	2	0	0	1	0
fn6iP	Home	2011	Megachile	campanulae	Bee	1	0	0	1	0
fn6iP	Home	2011	Trypoxylon	collinum	Wasp	2	0	0	1	0
fn6iP	Home	2011	Megachile	campanulae	Bee	12	0	0	1	0
fn6iP	Home	2012	Trypoxylon	lactitarse	Wasp	9	9	0	1	1
fn6iP	Home	2012	Trypoxylon	lactitarse	Wasp	6	6	0	1	1
fn6iP	Home	2012	Trypoxylon	lactitarse	Wasp	4	4	0	1	1
fn6iP	Home	2012	Trypoxylon	lactitarse	Wasp	5	5	0	1	1
fn6iP	Home	2012	Trypoxylon	lactitarse	Wasp	5	5	0	1	1
fn6iP	Home	2012	Trypoxylon	frigidum	Wasp	5	5	0	1	1
fn6iP	Home	2012	Trypoxylon	frigidum	Wasp	3	3	0	1	1
fn6iP	Home	2012	Trypoxylon	lactitarse	Wasp	8	7	0	1	0.875
fn6iP	Home	2012	Trypoxylon	lactitarse	Wasp	3	1	0	1	0.333333333
fn6iP	Home	2012	Trypoxylon	frigidum	Wasp	9	3	0	1	0.333333333
fn6iP	Home	2012	Trypoxylon	frigidum	Wasp	7	0	0	1	0
fn6iP	Home	2013	Symmorphus	cristatus	Wasp	1	1	0	1	1
fn6iP	Home	2013	Symmorphus	cristatus	Wasp	1	1	0	1	1
fn6iP	Home	2013	Symmorphus	cristatus	Wasp	3	2	1	0.666666667	0.666666667
fn6iP	Home	2013	Symmorphus	cristatus	Wasp	1	1	0	1	1
fn6iP	Home	2013	Symmorphus	cristatus	Wasp	5	2	3	0.4	0.4
fn6iP	Home	2013	Symmorphus	cristatus	Wasp	7	4	2	0.714285714	0.571428571
fn6iP	Home	2013	Symmorphus	cristatus	Wasp	5	4	0	1	0.8
fn6iP	Home	2013	Symmorphus	cristatus	Wasp	4	0	2	0.5	0
fn6iP	Home	2013	Symmorphus	cristatus	Wasp	2	0	0	1	0
fn6iP	Home	2013	Symmorphus	cristatus	Wasp	4	0	0	1	0
fn6iP	Home	2013	Symmorphus	cristatus	Wasp	5	0	0	1	0
fqMOZ	Home	2011	Megachile	campanulae	Bee	8	3	0	1	0.375
fqMOZ	Home	2011	Osmia	pumila	Bee	9	2	0	1	0.222222222
fqMOZ	Home	2011	Osmia	pumila	Bee	11	2	0	1	0.181818182
fqMOZ	Home	2011	Osmia	pumila	Bee	7	1	0	1	0.142857143
fqMOZ	Home	2011	Osmia	pumila	Bee	9	1	0	1	0.111111111
fqMOZ	Home	2011	Osmia	pumila	Bee	7	0	0	1	0
fqMOZ	Home	2012	Trypoxylon	collinum	Wasp	1	1	0	1	1
fqMOZ	Home	2012	Symmorphus	canadensis	Wasp	3	1	0	1	0.333333333
fqMOZ	Home	2012	Trypoxylon	collinum	Wasp	4	1	0	1	0.25
fqMOZ	Home	2012	Trypoxylon	collinum	Wasp	4	0	0	1	0
fqMOZ	Home	2012	Trypoxylon	collinum	Wasp	7	0	0	1	0
fqMOZ	Home	2012	Trypoxylon	collinum	Wasp	9	0	0	1	0
fqMOZ	Home	2012	Symmorphus	canadensis	Wasp	2	0	0	1	0
fqMOZ	Home	2012	Trypoxylon	collinum	Wasp	2	0	0	1	0
fqMOZ	Home	2013	Osmia	pumila	Bee	1	0	1	0	0
fqMOZ	Home	2013	Osmia	pumila	Bee	1	1	0	1	1
fqMOZ	Home	2013	Osmia	pumila	Bee	2	0	2	0	0
fqMOZ	Home	2013	Osmia	pumila	Bee	19	5	0	1	0.263157895
fqMOZ	Home	2013	Trypoxylon	frigidum	Wasp	9	2	0	1	0.222222222
fqMOZ	Home	2013	Osmia	pumila	Bee	7	1	0	1	0.142857143
FTl5s	Home	2011	Megachile	rotundata	Bee	4	4	0	1	1
FTl5s	Home	2011	Osmia	pumila	Bee	1	1	0	1	1
FTl5s	Home	2011	Osmia	pumila	Bee	1	1	0	1	1
FTl5s	Home	2011	Passaloecus	gracilis	Wasp	7	3	0	1	0.428571429
FTl5s	Home	2011	Osmia	pumila	Bee	12	4	0	1	0.333333333
FTl5s	Home	2011	Osmia	pumila	Bee	15	3	0	1	0.2
FTl5s	Home	2011	Osmia	pumila	Bee	11	2	0	1	0.181818182
FTl5s	Home	2011	Trypoxylon	collinum	Wasp	6	1	0	1	0.166666667
FTl5s	Home	2011	Osmia	pumila	Bee	15	1	0	1	0.066666667
FTl5s	Home	2011	Osmia	pumila	Bee	17	1	0	1	0.058823529
FTl5s	Home	2011	Osmia	pumila	Bee	17	1	0	1	0.058823529
FTl5s	Home	2011	Osmia	pumila	Bee	19	1	0	1	0.052631579
FTl5s	Home	2011	Trypoxylon	collinum	Wasp	14	0	0	1	0
FTl5s	Home	2011	Osmia	pumila	Bee	24	0	0	1	0
FTl5s	Home	2011	Osmia	pumila	Bee	24	0	0	1	0
FTl5s	Home	2011	Osmia	pumila	Bee	4	0	0	1	0
FTl5s	Home	2011	Osmia	pumila	Bee	9	0	0	1	0
FTl5s	Home	2011	Osmia	pumila	Bee	14	0	0	1	0
FTl5s	Home	2012	Trypoxylon	frigidum	Wasp	1	1	0	1	1
FTl5s	Home	2012	Trypoxylon	frigidum	Wasp	2	1	0	1	0.5
FTl5s	Home	2012	Trypoxylon	frigidum	Wasp	6	1	0	1	0.166666667
FTl5s	Home	2012	Symmorphus	canadensis	Wasp	9	1	0	1	0.111111111
FTl5s	Home	2012	Trypoxylon	frigidum	Wasp	9	1	0	1	0.111111111
FTl5s	Home	2012	Trypoxylon	collinum	Wasp	10	1	0	1	0.1
FTl5s	Home	2012	Megachile	campanulae	Bee	1	0	0	1	0
FTl5s	Home	2012	Symmorphus	canadensis	Wasp	1	0	0	1	0
FTl5s	Home	2012	Symmorphus	canadensis	Wasp	7	0	0	1	0
FTl5s	Home	2012	Trypoxylon	frigidum	Wasp	7	0	0	1	0
FTl5s	Home	2013	Hylaeus	affinis	Bee	6	3	0	1	0.5
FTl5s	Home	2013	Megachile	centuncularis	Bee	9	0	2	0.777777778	0
FTl5s	Home	2013	Megachile	centuncularis	Bee	7	0	1	0.857142857	0
FTl5s	Home	2013	Hylaeus	affinis	Bee	14	2	0	1	0.142857143
FTl5s	Home	2013	Hylaeus	modestus	Bee	10	1	0	1	0.1
FTl5s	Home	2013	Megachile	centuncularis	Bee	10	0	1	0.9	0
FTl5s	Home	2013	Megachile	centuncularis	Bee	10	0	0	1	0
FTl5s	Home	2013	Megachile	centuncularis	Bee	9	0	0	1	0
FTl5s	Home	2013	Megachile	centuncularis	Bee	10	0	0	1	0
FTl5s	Home	2013	Trypoxylon	collinum	Wasp	6	0	0	1	0
FTl5s	Home	2013	Psenulus	pallipes	Wasp	13	0	0	1	0
gbEGj	Home	2011	Isodontia	mexicana	Wasp	4	3	1	0.75	0.75
gbEGj	Home	2011	Isodontia	mexicana	Wasp	1	0	1	0	0
gbEGj	Home	2011	Isodontia	mexicana	Wasp	3	1	1	0.666666667	0.333333333
gbEGj	Home	2011	Osmia	pumila	Bee	13	2	0	1	0.153846154
gbEGj	Home	2011	Osmia	pumila	Bee	19	1	0	1	0.052631579
gbEGj	Home	2011	Heriades	variolosa	Bee	4	0	0	1	0
gbEGj	Home	2012	Isodontia	mexicana	Wasp	3	1	1	0.666666667	0.333333333
gbEGj	Home	2012	Osmia	caerulescens	Bee	3	0	1	0.666666667	0
gbEGj	Home	2012	Isodontia	mexicana	Wasp	4	0	0	1	0
gbEGj	Home	2012	Isodontia	mexicana	Wasp	4	0	0	1	0
gbEGj	Home	2012	Isodontia	mexicana	Wasp	4	0	0	1	0
gbEGj	Home	2012	Megachile	frigida	Bee	7	0	0	1	0
gbEGj	Home	2012	Megachile	frigida	Bee	6	0	0	1	0
gbEGj	Home	2012	Osmia	caerulescens	Bee	5	0	0	1	0
gbEGj	Home	2012	Osmia	caerulescens	Bee	3	0	0	1	0
gbEGj	Home	2012	Osmia	caerulescens	Bee	3	0	0	1	0
gbEGj	Home	2012	Trypoxylon	collinum	Wasp	11	0	0	1	0
gbEGj	Home	2012	Trypoxylon	collinum	Wasp	4	0	0	1	0
gbEGj	Home	2012	Trypoxylon	collinum	Wasp	4	0	0	1	0
gbEGj	Home	2012	Trypoxylon	collinum	Wasp	5	0	0	1	0
gbEGj	Home	2012	Osmia	atriventris	Bee	12	0	0	1	0
gbEGj	Home	2013	Trypoxylon	frigidum	Wasp	1	0	1	0	0
gbEGj	Home	2013	Trypoxylon	frigidum	Wasp	1	0	1	0	0
gbEGj	Home	2013	Isodontia	mexicana	Wasp	4	1	0	1	0.25
gbEGj	Home	2013	Osmia	caerulescens	Bee	1	0	0	1	0
gbEGj	Home	2013	Osmia	caerulescens	Bee	5	0	0	1	0
gbEGj	Home	2013	Trypoxylon	frigidum	Wasp	2	0	0	1	0
GDWGB	Park	2011	Trypoxylon	lactitarse	Wasp	1	1	0	1	1
GDWGB	Park	2011	Trypoxylon	frigidum	Wasp	2	2	0	1	1
GDWGB	Park	2011	Trypoxylon	frigidum	Wasp	1	1	0	1	1
GDWGB	Park	2011	Trypoxylon	lactitarse	Wasp	6	3	0	1	0.5
GDWGB	Park	2011	Trypoxylon	lactitarse	Wasp	3	1	0	1	0.333333333
GDWGB	Park	2011	Ancistrocerus	antilope	Wasp	2	0	0	1	0
GDWGB	Park	2011	Symmorphus	canadensis	Wasp	5	0	0	1	0
GDWGB	Park	2011	Symmorphus	canadensis	Wasp	4	0	0	1	0
GDWGB	Park	2011	Symmorphus	canadensis	Wasp	2	0	0	1	0
GDWGB	Park	2012	Ancistrocerus	antilope	Wasp	1	1	0	1	1
GDWGB	Park	2012	Trypoxylon	collinum	Wasp	1	1	0	1	1
GDWGB	Park	2012	Trypoxylon	collinum	Wasp	1	1	0	1	1
GDWGB	Park	2012	Ancistrocerus	antilope	Wasp	12	4	0	1	0.333333333
GDWGB	Park	2012	Trypoxylon	lactitarse	Wasp	4	1	0	1	0.25
GDWGB	Park	2012	Trypoxylon	lactitarse	Wasp	7	1	0	1	0.142857143
GDWGB	Park	2012	Trypoxylon	lactitarse	Wasp	6	0	0	1	0
GDWGB	Park	2012	Ancistrocerus	antilope	Wasp	9	0	0	1	0
GDWGB	Park	2012	Trypoxylon	lactitarse	Wasp	2	0	0	1	0
GDWGB	Park	2012	Symmorphus	canadensis	Wasp	4	0	0	1	0
GDWGB	Park	2012	Trypoxylon	collinum	Wasp	4	0	0	1	0
GDWGB	Park	2012	Trypoxylon	lactitarse	Wasp	7	0	0	1	0
ggYQS	Community	2011	Megachile	campanulae	Bee	3	2	0	1	0.666666667
ggYQS	Community	2011	Megachile	campanulae	Bee	10	2	0	1	0.2
ggYQS	Community	2011	Heriades	carinata	Bee	15	3	0	1	0.2
ggYQS	Community	2011	Hylaeus	modestus	Bee	4	0	0	1	0
ggYQS	Community	2011	Hoplitis	producta	Bee	7	0	0	1	0
ggYQS	Community	2011	Heriades	carinata	Bee	10	0	0	1	0
ggYQS	Community	2011	Chelostoma	rapunculi	Bee	12	0	0	1	0
ggYQS	Community	2012	Ancistrocerus	antilope	Wasp	1	1	0	1	1
ggYQS	Community	2012	Anthidium	manicatum	Bee	1	1	0	1	1
ggYQS	Community	2012	Trypoxylon	collinum	Wasp	2	0	2	0	0
ggYQS	Community	2012	Trypoxylon	collinum	Wasp	8	0	7	0.125	0
ggYQS	Community	2012	Heriades	carinata	Bee	4	0	1	0.75	0
ggYQS	Community	2012	Trypoxylon	frigidum	Wasp	8	0	2	0.75	0
ggYQS	Community	2012	Ancistrocerus	antilope	Wasp	5	0	0	1	0
ggYQS	Community	2012	Ancistrocerus	antilope	Wasp	2	0	0	1	0
ggYQS	Community	2012	Osmia	caerulescens	Bee	6	0	0	1	0
ggYQS	Community	2012	Osmia	caerulescens	Bee	8	0	0	1	0
ggYQS	Community	2012	Osmia	caerulescens	Bee	4	0	0	1	0
ggYQS	Community	2012	Osmia	caerulescens	Bee	5	0	0	1	0
ggYQS	Community	2012	Heriades	carinata	Bee	7	0	0	1	0
ggYQS	Community	2012	Heriades	carinata	Bee	9	0	0	1	0
ggYQS	Community	2012	Heriades	carinata	Bee	8	0	0	1	0
ggYQS	Community	2012	Heriades	carinata	Bee	4	0	0	1	0
ggYQS	Community	2013	Auplopus	mellipes	Wasp	1	0	1	0	0
ggYQS	Community	2013	Auplopus	mellipes	Wasp	1	0	1	0	0
ggYQS	Community	2013	Passaloecus	cuspidatus	Wasp	3	2	0	1	0.666666667
ggYQS	Community	2013	Auplopus	mellipes	Wasp	3	0	1	0.666666667	0
ggYQS	Community	2013	Auplopus	mellipes	Wasp	2	0	0	1	0
ggYQS	Community	2013	Auplopus	mellipes	Wasp	1	0	0	1	0
ggYQS	Community	2013	Auplopus	mellipes	Wasp	3	0	0	1	0
ggYQS	Community	2013	Auplopus	mellipes	Wasp	2	0	0	1	0
GNZuC	Community	2011	Trypoxylon	frigidum	Wasp	4	2	0	1	0.5
GNZuC	Community	2011	Heriades	carinata	Bee	5	1	0	1	0.2
GNZuC	Community	2011	Trypoxylon	frigidum	Wasp	7	1	0	1	0.142857143
GNZuC	Community	2011	Trypoxylon	frigidum	Wasp	11	0	1	0.909090909	0
GNZuC	Community	2011	Trypoxylon	frigidum	Wasp	3	0	0	1	0
GNZuC	Community	2011	Trypoxylon	frigidum	Wasp	2	0	0	1	0
GNZuC	Community	2011	Osmia	caerulescens	Bee	16	0	0	1	0
GNZuC	Community	2011	Osmia	caerulescens	Bee	2	0	0	1	0
GNZuC	Community	2011	Osmia	caerulescens	Bee	15	0	0	1	0
GNZuC	Community	2011	Osmia	caerulescens	Bee	15	0	0	1	0
GNZuC	Community	2011	Osmia	caerulescens	Bee	13	0	0	1	0
GNZuC	Community	2011	Osmia	caerulescens	Bee	16	0	0	1	0
GNZuC	Community	2012	Megachile	rotundata	Bee	2	0	0	1	0
GNZuC	Community	2012	Osmia	caerulescens	Bee	7	0	0	1	0
GNZuC	Community	2012	Osmia	caerulescens	Bee	14	0	0	1	0
GNZuC	Community	2012	Osmia	caerulescens	Bee	2	0	0	1	0
GNZuC	Community	2012	Osmia	caerulescens	Bee	3	0	0	1	0
GNZuC	Community	2012	Osmia	caerulescens	Bee	12	0	0	1	0
hEdHx	Community	2011	Anthidium	manicatum	Bee	1	1	0	1	1
hEdHx	Community	2011	Megachile	relativa	Bee	1	1	0	1	1
hEdHx	Community	2011	Passaloecus	gracilis	Wasp	6	6	0	1	1
hEdHx	Community	2011	Megachile	rotundata	Bee	2	1	0	1	0.5
hEdHx	Community	2011	Megachile	relativa	Bee	10	4	0	1	0.4
hEdHx	Community	2011	Passaloecus	gracilis	Wasp	12	2	0	1	0.166666667
hEdHx	Community	2011	Osmia	caerulescens	Bee	15	2	0	1	0.133333333
hEdHx	Community	2011	Osmia	pumila	Bee	9	0	1	0.888888889	0
hEdHx	Community	2011	Osmia	caerulescens	Bee	13	1	0	1	0.076923077
hEdHx	Community	2011	Osmia	caerulescens	Bee	4	0	0	1	0
hEdHx	Community	2011	Osmia	pumila	Bee	6	0	0	1	0
hEdHx	Community	2012	Osmia	atriventris	Bee	4	3	0	1	0.75
hEdHx	Community	2012	Osmia	caerulescens	Bee	4	1	0	1	0.25
hEdHx	Community	2012	Osmia	caerulescens	Bee	5	1	0	1	0.2
hEdHx	Community	2012	Psenulus	pallipes	Wasp	16	3	0	1	0.1875
hEdHx	Community	2012	Osmia	caerulescens	Bee	6	1	0	1	0.166666667
hEdHx	Community	2012	Symmorphus	canadensis	Wasp	6	0	1	0.833333333	0
hEdHx	Community	2012	Megachile	rotundata	Bee	7	1	0	1	0.142857143
hEdHx	Community	2012	Heriades	carinata	Bee	13	1	0	1	0.076923077
hEdHx	Community	2012	Osmia	caerulescens	Bee	16	0	0	1	0
hEdHx	Community	2012	Osmia	caerulescens	Bee	16	0	0	1	0
hEdHx	Community	2012	Osmia	caerulescens	Bee	2	0	0	1	0
hEdHx	Community	2013	Osmia	caerulescens	Bee	1	1	0	1	1
hEdHx	Community	2013	Osmia	caerulescens	Bee	1	1	0	1	1
hEdHx	Community	2013	Osmia	caerulescens	Bee	1	1	0	1	1
hEdHx	Community	2013	Osmia	caerulescens	Bee	3	3	0	1	1
hEdHx	Community	2013	Osmia	caerulescens	Bee	1	1	0	1	1
hEdHx	Community	2013	Megachile	rotundata	Bee	1	1	0	1	1
hEdHx	Community	2013	Megachile	rotundata	Bee	2	1	1	0.5	0.5
hEdHx	Community	2013	Isodontia	mexicana	Wasp	3	2	0	1	0.666666667
hEdHx	Community	2013	Psenulus	pallipes	Wasp	2	1	0	1	0.5
hEdHx	Community	2013	Psenulus	pallipes	Wasp	12	1	2	0.833333333	0.083333333
hEdHx	Community	2013	Megachile	rotundata	Bee	10	2	0	1	0.2
hEdHx	Community	2013	Megachile	rotundata	Bee	6	1	0	1	0.166666667
hEdHx	Community	2013	Psenulus	pallipes	Wasp	18	3	0	1	0.166666667
hEdHx	Community	2013	Psenulus	pallipes	Wasp	18	1	1	0.944444444	0.055555556
hEdHx	Community	2013	Psenulus	pallipes	Wasp	19	2	0	1	0.105263158
hEdHx	Community	2013	Psenulus	pallipes	Wasp	13	1	0	1	0.076923077
hEdHx	Community	2013	Passaloecus	monilicornis	Wasp	14	1	0	1	0.071428571
hEdHx	Community	2013	Osmia	caerulescens	Bee	15	0	1	0.933333333	0
hEdHx	Community	2013	Isodontia	mexicana	Wasp	4	0	0	1	0
hEdHx	Community	2013	Osmia	caerulescens	Bee	16	0	0	1	0
hEdHx	Community	2013	Osmia	caerulescens	Bee	1	0	0	1	0
hEdHx	Community	2013	Osmia	caerulescens	Bee	15	0	0	1	0
hEdHx	Community	2013	Osmia	caerulescens	Bee	4	0	0	1	0
hEdHx	Community	2013	Psenulus	pallipes	Wasp	9	0	0	1	0
hEdHx	Community	2013	Hylaeus	annulatus	Bee	5	0	0	1	0
Hq5sT	Park	2012	Symmorphus	cristatus	Wasp	1	1	0	1	1
Hq5sT	Park	2012	Symmorphus	cristatus	Wasp	3	3	0	1	1
Hq5sT	Park	2012	Symmorphus	cristatus	Wasp	6	0	3	0.5	0
Hq5sT	Park	2012	Symmorphus	cristatus	Wasp	6	1	0	1	0.166666667
Hq5sT	Park	2012	Symmorphus	cristatus	Wasp	6	0	0	1	0
Hq5sT	Park	2012	Symmorphus	cristatus	Wasp	3	0	0	1	0
Hq5sT	Park	2012	Hylaeus	modestus	Bee	6	0	0	1	0
Hq5sT	Park	2012	Symmorphus	cristatus	Wasp	3	0	0	1	0
Hq5sT	Park	2012	Symmorphus	cristatus	Wasp	5	0	0	1	0
Hq5sT	Park	2012	Symmorphus	cristatus	Wasp	5	0	0	1	0
Hq5sT	Park	2012	Symmorphus	cristatus	Wasp	4	0	0	1	0
Hq5sT	Park	2013	Trypoxylon	collinum	Wasp	7	7	0	1	1
Hq5sT	Park	2013	Trypoxylon	collinum	Wasp	5	5	0	1	1
Hq5sT	Park	2013	Trypoxylon	collinum	Wasp	8	8	0	1	1
Hq5sT	Park	2013	Trypoxylon	collinum	Wasp	6	6	0	1	1
Hq5sT	Park	2013	Symmorphus	canadensis	Wasp	7	5	0	1	0.714285714
Hq5sT	Park	2013	Symmorphus	canadensis	Wasp	7	5	0	1	0.714285714
Hq5sT	Park	2013	Trypoxylon	collinum	Wasp	3	1	1	0.666666667	0.333333333
Hq5sT	Park	2013	Symmorphus	canadensis	Wasp	3	2	0	1	0.666666667
Hq5sT	Park	2013	Symmorphus	canadensis	Wasp	8	3	0	1	0.375
Hq5sT	Park	2013	Trypoxylon	collinum	Wasp	3	0	1	0.666666667	0
Hq5sT	Park	2013	Trypoxylon	collinum	Wasp	3	0	1	0.666666667	0
Hq5sT	Park	2013	Symmorphus	canadensis	Wasp	6	2	0	1	0.333333333
huqmO	Home	2011	Trypoxylon	frigidum	Wasp	6	6	0	1	1
huqmO	Home	2011	Trypoxylon	frigidum	Wasp	7	1	0	1	0.142857143
huqmO	Home	2012	Megachile	rotundata	Bee	1	1	0	1	1
huqmO	Home	2012	Megachile	rotundata	Bee	5	2	0	1	0.4
huqmO	Home	2012	Megachile	rotundata	Bee	4	0	0	1	0
huqmO	Home	2012	Megachile	rotundata	Bee	11	0	0	1	0
huqmO	Home	2012	Psenulus	pallipes	Wasp	4	0	0	1	0
huqmO	Home	2013	Megachile	rotundata	Bee	1	1	0	1	1
huqmO	Home	2013	Heriades	carinata	Bee	5	3	0	1	0.6
huqmO	Home	2013	Megachile	rotundata	Bee	11	5	0	1	0.454545455
huqmO	Home	2013	Trypoxylon	collinum	Wasp	8	2	0	1	0.25
huqmO	Home	2013	Chelostoma	rapunculi	Bee	5	1	0	1	0.2
huqmO	Home	2013	Trypoxylon	collinum	Wasp	6	1	0	1	0.166666667
huqmO	Home	2013	Heriades	carinata	Bee	6	1	0	1	0.166666667
huqmO	Home	2013	Chelostoma	rapunculi	Bee	11	1	0	1	0.090909091
huqmO	Home	2013	Trypoxylon	collinum	Wasp	13	1	0	1	0.076923077
huqmO	Home	2013	Heriades	carinata	Bee	4	0	0	1	0
huqmO	Home	2013	Heriades	carinata	Bee	6	0	0	1	0
huqmO	Home	2013	Heriades	carinata	Bee	11	0	0	1	0
iMm0w	Park	2011	Ancistrocerus	antilope	Wasp	2	2	0	1	1
iMm0w	Park	2011	Symmorphus	canadensis	Wasp	1	1	0	1	1
iMm0w	Park	2011	Symmorphus	canadensis	Wasp	1	1	0	1	1
iMm0w	Park	2011	Symmorphus	canadensis	Wasp	1	0	1	0	0
iMm0w	Park	2011	Symmorphus	canadensis	Wasp	3	0	2	0.333333333	0
iMm0w	Park	2011	Symmorphus	canadensis	Wasp	5	0	3	0.4	0
iMm0w	Park	2011	Ancistrocerus	antilope	Wasp	2	1	0	1	0.5
iMm0w	Park	2011	Symmorphus	canadensis	Wasp	2	0	1	0.5	0
iMm0w	Park	2011	Symmorphus	canadensis	Wasp	5	0	2	0.6	0
iMm0w	Park	2011	Symmorphus	canadensis	Wasp	3	0	1	0.666666667	0
iMm0w	Park	2011	Auplopus	mellipes	Wasp	3	1	0	1	0.333333333
iMm0w	Park	2011	Symmorphus	canadensis	Wasp	3	0	0	1	0
iMm0w	Park	2012	Auplopus	mellipes	Wasp	3	0	0	1	0
iMm0w	Park	2012	Ancistrocerus	antilope	Wasp	8	0	0	1	0
iMm0w	Park	2012	Ancistrocerus	antilope	Wasp	9	0	0	1	0
iMm0w	Park	2012	Ancistrocerus	antilope	Wasp	4	0	0	1	0
iMm0w	Park	2012	Ancistrocerus	antilope	Wasp	10	0	0	1	0
iMm0w	Park	2012	Ancistrocerus	antilope	Wasp	3	0	0	1	0
iMm0w	Park	2012	Symmorphus	canadensis	Wasp	2	0	0	1	0
iMm0w	Park	2012	Symmorphus	canadensis	Wasp	4	0	0	1	0
iMm0w	Park	2012	Symmorphus	canadensis	Wasp	2	0	0	1	0
iMm0w	Park	2012	Symmorphus	canadensis	Wasp	1	0	0	1	0
iMm0w	Park	2012	Symmorphus	canadensis	Wasp	6	0	0	1	0
iMm0w	Park	2012	Symmorphus	canadensis	Wasp	2	0	0	1	0
iMm0w	Park	2012	Trypoxylon	frigidum	Wasp	3	0	0	1	0
iMm0w	Park	2012	Trypoxylon	frigidum	Wasp	2	0	0	1	0
iMm0w	Park	2012	Trypoxylon	frigidum	Wasp	2	0	0	1	0
iMm0w	Park	2013	Auplopus	mellipes	Wasp	1	1	0	1	1
iMm0w	Park	2013	Trypoxylon	frigidum	Wasp	2	0	1	0.5	0
iMm0w	Park	2013	Auplopus	mellipes	Wasp	5	2	0	1	0.4
iMm0w	Park	2013	Trypoxylon	lactitarse	Wasp	6	1	0	1	0.166666667
iMm0w	Park	2013	Auplopus	mellipes	Wasp	5	0	0	1	0
iMm0w	Park	2013	Auplopus	mellipes	Wasp	1	0	0	1	0
iMm0w	Park	2013	Trypoxylon	lactitarse	Wasp	3	0	0	1	0
iMm0w	Park	2013	Trypoxylon	lactitarse	Wasp	3	0	0	1	0
iMm0w	Park	2013	Trypoxylon	lactitarse	Wasp	1	0	0	1	0
iMm0w	Park	2013	Trypoxylon	frigidum	Wasp	2	0	0	1	0
iMm0w	Park	2013	Symmorphus	canadensis	Wasp	6	0	0	1	0
iO6vH	Home	2011	Osmia	caerulescens	Bee	6	6	0	1	1
iO6vH	Home	2011	Osmia	caerulescens	Bee	4	4	0	1	1
iO6vH	Home	2011	Osmia	pumila	Bee	5	3	0	1	0.6
iO6vH	Home	2011	Osmia	pumila	Bee	4	2	0	1	0.5
iO6vH	Home	2011	Osmia	pumila	Bee	7	2	0	1	0.285714286
iO6vH	Home	2011	Osmia	caerulescens	Bee	4	1	0	1	0.25
iO6vH	Home	2011	Osmia	pumila	Bee	4	1	0	1	0.25
iO6vH	Home	2011	Osmia	caerulescens	Bee	10	2	0	1	0.2
iO6vH	Home	2012	Megachile	centuncularis	Bee	1	0	1	0	0
iO6vH	Home	2012	Megachile	centuncularis	Bee	10	0	2	0.8	0
iO6vH	Home	2012	Megachile	centuncularis	Bee	6	0	1	0.833333333	0
iO6vH	Home	2012	Osmia	caerulescens	Bee	17	0	2	0.882352941	0
iO6vH	Home	2012	Megachile	centuncularis	Bee	11	0	0	1	0
iO6vH	Home	2012	Isodontia	mexicana	Wasp	4	0	0	1	0
iO6vH	Home	2012	Osmia	caerulescens	Bee	8	0	0	1	0
iO6vH	Home	2012	Osmia	atriventris	Bee	10	0	0	1	0
iO6vH	Home	2012	Osmia	caerulescens	Bee	16	0	0	1	0
iO6vH	Home	2012	Osmia	caerulescens	Bee	12	0	0	1	0
iO6vH	Home	2012	Osmia	caerulescens	Bee	14	0	0	1	0
iO6vH	Home	2012	Trypoxylon	frigidum	Wasp	5	0	0	1	0
iO6vH	Home	2013	Isodontia	mexicana	Wasp	1	1	0	1	1
iO6vH	Home	2013	Heriades	carinata	Bee	1	1	0	1	1
iO6vH	Home	2013	Osmia	caerulescens	Bee	10	4	0	1	0.4
iO6vH	Home	2013	Isodontia	mexicana	Wasp	1	0	0	1	0
iO6vH	Home	2013	Osmia	caerulescens	Bee	6	0	0	1	0
iO6vH	Home	2013	Osmia	caerulescens	Bee	9	0	0	1	0
iO6vH	Home	2013	Trypoxylon	frigidum	Wasp	5	0	0	1	0
iO6vH	Home	2013	Trypoxylon	frigidum	Wasp	5	0	0	1	0
iT7mR	Park	2012	Trypoxylon	lactitarse	Wasp	1	1	0	1	1
iT7mR	Park	2012	Trypoxylon	collinum	Wasp	2	2	0	1	1
iT7mR	Park	2012	Trypoxylon	collinum	Wasp	1	1	0	1	1
iT7mR	Park	2012	Trypoxylon	lactitarse	Wasp	3	3	0	1	1
iT7mR	Park	2012	Trypoxylon	collinum	Wasp	2	2	0	1	1
iT7mR	Park	2012	Trypoxylon	lactitarse	Wasp	3	2	0	1	0.666666667
iT7mR	Park	2012	Trypoxylon	lactitarse	Wasp	9	5	0	1	0.555555556
iT7mR	Park	2012	Trypoxylon	lactitarse	Wasp	5	0	0	1	0
iT7mR	Park	2012	Trypoxylon	lactitarse	Wasp	1	0	0	1	0
iT7mR	Park	2012	Trypoxylon	collinum	Wasp	5	0	0	1	0
iT7mR	Park	2012	Heriades	carinata	Bee	7	0	0	1	0
iT7mR	Park	2012	Heriades	carinata	Bee	1	0	0	1	0
iT7mR	Park	2012	Trypoxylon	collinum	Wasp	2	0	0	1	0
iT7mR	Park	2012	Trypoxylon	collinum	Wasp	3	0	0	1	0
iT7mR	Park	2012	Trypoxylon	collinum	Wasp	1	0	0	1	0
iT7mR	Park	2012	Trypoxylon	collinum	Wasp	2	0	0	1	0
iT7mR	Park	2013	Megachile	centuncularis	Bee	5	4	1	0.8	0.8
iT7mR	Park	2013	Trypoxylon	lactitarse	Wasp	1	1	0	1	1
iT7mR	Park	2013	Trypoxylon	lactitarse	Wasp	1	1	0	1	1
iT7mR	Park	2013	Trypoxylon	lactitarse	Wasp	1	1	0	1	1
iT7mR	Park	2013	Megachile	centuncularis	Bee	1	1	0	1	1
iT7mR	Park	2013	Megachile	centuncularis	Bee	7	7	0	1	1
iT7mR	Park	2013	Megachile	centuncularis	Bee	1	1	0	1	1
iT7mR	Park	2013	Megachile	centuncularis	Bee	1	1	0	1	1
iT7mR	Park	2013	Megachile	centuncularis	Bee	3	2	0	1	0.666666667
iT7mR	Park	2013	Megachile	centuncularis	Bee	11	4	0	1	0.363636364
iT7mR	Park	2013	Trypoxylon	lactitarse	Wasp	5	1	0	1	0.2
iT7mR	Park	2013	Trypoxylon	lactitarse	Wasp	7	1	0	1	0.142857143
iT7mR	Park	2013	Passaloecus	cuspidatus	Wasp	2	0	0	1	0
J64gf	Park	2011	Trypoxylon	frigidum	Wasp	1	1	0	1	1
J64gf	Park	2011	Trypoxylon	frigidum	Wasp	1	1	0	1	1
J64gf	Park	2011	Megachile	centuncularis	Bee	1	1	0	1	1
J64gf	Park	2011	Megachile	centuncularis	Bee	1	1	0	1	1
J64gf	Park	2011	Megachile	centuncularis	Bee	1	1	0	1	1
J64gf	Park	2011	Megachile	centuncularis	Bee	1	1	0	1	1
J64gf	Park	2011	Trypoxylon	frigidum	Wasp	1	1	0	1	1
J64gf	Park	2011	Hoplitis	spoliata	Bee	10	5	0	1	0.5
J64gf	Park	2011	Megachile	centuncularis	Bee	11	5	0	1	0.454545455
J64gf	Park	2011	Trypoxylon	frigidum	Wasp	5	1	0	1	0.2
J64gf	Park	2011	Megachile	centuncularis	Bee	6	1	0	1	0.166666667
J64gf	Park	2011	Trypoxylon	frigidum	Wasp	2	0	0	1	0
J64gf	Park	2011	Trypoxylon	frigidum	Wasp	1	0	0	1	0
J64gf	Park	2011	Megachile	centuncularis	Bee	1	0	0	1	0
J64gf	Park	2011	Megachile	centuncularis	Bee	11	0	0	1	0
J64gf	Park	2011	Trypoxylon	frigidum	Wasp	1	0	0	1	0
J64gf	Park	2012	Megachile	centuncularis	Bee	1	1	0	1	1
J64gf	Park	2012	Megachile	centuncularis	Bee	1	1	0	1	1
J64gf	Park	2012	Megachile	rotundata	Bee	14	4	0	1	0.285714286
J64gf	Park	2012	Megachile	rotundata	Bee	16	4	0	1	0.25
J64gf	Park	2012	Megachile	centuncularis	Bee	11	2	0	1	0.181818182
J64gf	Park	2012	Megachile	rotundata	Bee	16	2	0	1	0.125
J64gf	Park	2012	Megachile	centuncularis	Bee	10	1	0	1	0.1
J64gf	Park	2012	Megachile	centuncularis	Bee	11	1	0	1	0.090909091
J64gf	Park	2012	Megachile	centuncularis	Bee	10	0	0	1	0
J64gf	Park	2012	Megachile	centuncularis	Bee	4	0	0	1	0
J64gf	Park	2012	Megachile	centuncularis	Bee	2	0	0	1	0
J64gf	Park	2012	Osmia	caerulescens	Bee	15	0	0	1	0
J64gf	Park	2012	Osmia	caerulescens	Bee	14	0	0	1	0
J64gf	Park	2012	Megachile	rotundata	Bee	16	0	0	1	0
J64gf	Park	2012	Megachile	rotundata	Bee	15	0	0	1	0
J64gf	Park	2012	Hoplitis	spoliata	Bee	4	0	0	1	0
J64gf	Park	2012	Hoplitis	spoliata	Bee	5	0	0	1	0
JexxL	Green roof	2012	Osmia	pumila	Bee	1	0	1	0	0
JexxL	Green roof	2012	Trypoxylon	collinum	Wasp	11	0	2	0.818181818	0
JexxL	Green roof	2012	Osmia	pumila	Bee	7	0	1	0.857142857	0
JexxL	Green roof	2012	Megachile	campanulae	Bee	6	0	0	1	0
JexxL	Green roof	2012	Megachile	campanulae	Bee	4	0	0	1	0
JexxL	Green roof	2012	Megachile	campanulae	Bee	6	0	0	1	0
JexxL	Green roof	2012	Trypoxylon	collinum	Wasp	6	0	0	1	0
JexxL	Green roof	2012	Trypoxylon	frigidum	Wasp	6	0	0	1	0
JexxL	Green roof	2012	Trypoxylon	frigidum	Wasp	2	0	0	1	0
JexxL	Green roof	2012	Trypoxylon	frigidum	Wasp	11	0	0	1	0
JexxL	Green roof	2012	Trypoxylon	frigidum	Wasp	4	0	0	1	0
JexxL	Green roof	2013	Megachile	sp	Bee	1	1	0	1	1
JexxL	Green roof	2013	Trypoxylon	collinum	Wasp	9	0	0	1	0
JexxL	Green roof	2013	Trypoxylon	collinum	Wasp	4	0	0	1	0
JexxL	Green roof	2013	Trypoxylon	collinum	Wasp	9	0	0	1	0
JexxL	Green roof	2013	Trypoxylon	collinum	Wasp	4	0	0	1	0
jXk3i	Home	2011	Trypoxylon	collinum	Wasp	6	2	0	1	0.333333333
jXk3i	Home	2012	Euodynerus	foraminatus	Wasp	1	1	0	1	1
jXk3i	Home	2012	Euodynerus	foraminatus	Wasp	8	2	0	1	0.25
jXk3i	Home	2012	Euodynerus	foraminatus	Wasp	4	1	0	1	0.25
jXk3i	Home	2012	Megachile	rotundata	Bee	4	0	0	1	0
jXk3i	Home	2013	Megachile	campanulae	Bee	1	1	0	1	1
jXk3i	Home	2013	Megachile	campanulae	Bee	1	1	0	1	1
jXk3i	Home	2013	Osmia	caerulescens	Bee	1	1	0	1	1
jXk3i	Home	2013	Osmia	caerulescens	Bee	1	1	0	1	1
jXk3i	Home	2013	Megachile	campanulae	Bee	6	3	3	0.5	0.5
jXk3i	Home	2013	Megachile	campanulae	Bee	1	0	1	0	0
jXk3i	Home	2013	Megachile	campanulae	Bee	10	2	6	0.4	0.2
jXk3i	Home	2013	Megachile	campanulae	Bee	9	7	0	1	0.777777778
jXk3i	Home	2013	Megachile	campanulae	Bee	4	1	0	1	0.25
jXk3i	Home	2013	Megachile	campanulae	Bee	8	2	0	1	0.25
jXk3i	Home	2013	Megachile	campanulae	Bee	9	2	0	1	0.222222222
jXk3i	Home	2013	Osmia	caerulescens	Bee	11	2	0	1	0.181818182
jXk3i	Home	2013	Megachile	campanulae	Bee	6	1	0	1	0.166666667
jXk3i	Home	2013	Megachile	campanulae	Bee	8	1	0	1	0.125
jXk3i	Home	2013	Trypoxylon	collinum	Wasp	8	0	0	1	0
jXk3i	Home	2013	Osmia	caerulescens	Bee	6	0	0	1	0
L8NdO	Home	2011	Trypoxylon	lactitarse	Wasp	1	0	1	0	0
L8NdO	Home	2011	Trypoxylon	lactitarse	Wasp	1	0	1	0	0
L8NdO	Home	2011	Ancistrocerus	adiabatus	Wasp	8	0	2	0.75	0
L8NdO	Home	2011	Ancistrocerus	adiabatus	Wasp	8	0	1	0.875	0
L8NdO	Home	2013	Hoplitis	spoliata	Bee	8	0	5	0.375	0
L8NdO	Home	2013	Trypoxylon	frigidum	Wasp	8	2	0	1	0.25
L8NdO	Home	2013	Trypoxylon	frigidum	Wasp	9	2	0	1	0.222222222
L8NdO	Home	2013	Trypoxylon	frigidum	Wasp	10	1	0	1	0.1
L8NdO	Home	2013	Symmorphus	cristatus	Wasp	3	0	0	1	0
L8NdO	Home	2013	Osmia	pumila	Bee	17	0	0	1	0
L8NdO	Home	2013	Osmia	pumila	Bee	5	0	0	1	0
L8NdO	Home	2013	Osmia	pumila	Bee	15	0	0	1	0
L8NdO	Home	2013	Osmia	pumila	Bee	13	0	0	1	0
L8NdO	Home	2013	Osmia	pumila	Bee	15	0	0	1	0
l9qwa	Green roof	2011	Psenulus	pallipes	Wasp	11	3	0	1	0.272727273
l9qwa	Green roof	2012	Megachile	campanulae	Bee	10	3	0	1	0.3
l9qwa	Green roof	2012	Heriades	carinata	Bee	5	0	1	0.8	0
l9qwa	Green roof	2012	Psenulus	pallipes	Wasp	11	2	0	1	0.181818182
l9qwa	Green roof	2012	Hylaeus	sp	Bee	8	1	0	1	0.125
l9qwa	Green roof	2012	Megachile	campanulae	Bee	9	1	0	1	0.111111111
l9qwa	Green roof	2012	Megachile	campanulae	Bee	1	0	0	1	0
l9qwa	Green roof	2012	Hylaeus	sp	Bee	7	0	0	1	0
l9qwa	Green roof	2012	Hylaeus	sp	Bee	2	0	0	1	0
l9qwa	Green roof	2012	Heriades	carinata	Bee	12	0	0	1	0
l9qwa	Green roof	2012	Heriades	carinata	Bee	13	0	0	1	0
l9qwa	Green roof	2012	Heriades	carinata	Bee	3	0	0	1	0
l9qwa	Green roof	2013	Megachile	centuncularis	Bee	1	1	0	1	1
l9qwa	Green roof	2013	Trypoxylon	collinum	Wasp	1	1	0	1	1
l9qwa	Green roof	2013	Trypoxylon	collinum	Wasp	1	1	0	1	1
l9qwa	Green roof	2013	Trypoxylon	collinum	Wasp	1	1	0	1	1
l9qwa	Green roof	2013	Trypoxylon	collinum	Wasp	1	1	0	1	1
l9qwa	Green roof	2013	Megachile	centuncularis	Bee	9	3	0	1	0.333333333
l9qwa	Green roof	2013	Megachile	centuncularis	Bee	3	0	0	1	0
l9qwa	Green roof	2013	Trypoxylon	collinum	Wasp	2	0	0	1	0
l9qwa	Green roof	2013	Trypoxylon	collinum	Wasp	1	0	0	1	0
LeJL9	Green roof	2011	Heriades	carinata	Bee	1	1	0	1	1
LeJL9	Green roof	2011	Heriades	carinata	Bee	11	4	6	0.454545455	0.363636364
LeJL9	Green roof	2011	Heriades	carinata	Bee	8	3	1	0.875	0.375
LeJL9	Green roof	2011	Megachile	campanulae	Bee	2	0	0	1	0
LeJL9	Green roof	2012	Osmia	caerulescens	Bee	1	0	0	1	0
LeJL9	Green roof	2012	Osmia	caerulescens	Bee	5	0	0	1	0
LeJL9	Green roof	2012	Osmia	caerulescens	Bee	7	0	0	1	0
LeJL9	Green roof	2012	Osmia	caerulescens	Bee	4	0	0	1	0
LeJL9	Green roof	2013	Symmorphus	canadensis	Wasp	1	1	0	1	1
LeJL9	Green roof	2013	Symmorphus	canadensis	Wasp	1	1	0	1	1
LeJL9	Green roof	2013	Symmorphus	canadensis	Wasp	1	1	0	1	1
lm8Vb	Green roof	2011	Passaloecus	gracilis	Wasp	7	7	0	1	1
lm8Vb	Green roof	2011	Passaloecus	gracilis	Wasp	1	1	0	1	1
lm8Vb	Green roof	2013	Megachile	centuncularis	Bee	3	3	0	1	1
lm8Vb	Green roof	2013	Megachile	centuncularis	Bee	1	1	0	1	1
lm8Vb	Green roof	2013	Trypoxylon	collinum	Wasp	1	1	0	1	1
lm8Vb	Green roof	2013	Trypoxylon	collinum	Wasp	1	1	0	1	1
lm8Vb	Green roof	2013	Trypoxylon	collinum	Wasp	2	2	0	1	1
lm8Vb	Green roof	2013	Trypoxylon	collinum	Wasp	1	1	0	1	1
lm8Vb	Green roof	2013	Trypoxylon	collinum	Wasp	10	2	0	1	0.2
lm8Vb	Green roof	2013	Psenulus	pallipes	Wasp	7	1	0	1	0.142857143
lm8Vb	Green roof	2013	Trypoxylon	collinum	Wasp	1	0	0	1	0
lm8Vb	Green roof	2013	Trypoxylon	collinum	Wasp	1	0	0	1	0
LOMxN	Park	2011	Isodontia	mexicana	Wasp	1	1	0	1	1
LOMxN	Park	2011	Megachile	centuncularis	Bee	7	7	0	1	1
LOMxN	Park	2011	Megachile	rotundata	Bee	1	1	0	1	1
LOMxN	Park	2011	Euodynerus	foraminatus	Wasp	1	0	1	0	0
LOMxN	Park	2011	Euodynerus	foraminatus	Wasp	10	10	0	1	1
LOMxN	Park	2011	Symmorphus	canadensis	Wasp	2	2	0	1	1
LOMxN	Park	2011	Symmorphus	canadensis	Wasp	2	2	0	1	1
LOMxN	Park	2011	Trypoxylon	frigidum	Wasp	1	1	0	1	1
LOMxN	Park	2011	Euodynerus	foraminatus	Wasp	3	1	2	0.333333333	0.333333333
LOMxN	Park	2011	Megachile	rotundata	Bee	12	9	0	1	0.75
LOMxN	Park	2011	Euodynerus	foraminatus	Wasp	5	3	0	1	0.6
LOMxN	Park	2011	Isodontia	mexicana	Wasp	2	1	0	1	0.5
LOMxN	Park	2011	Megachile	centuncularis	Bee	11	3	0	1	0.272727273
LOMxN	Park	2011	Euodynerus	foraminatus	Wasp	4	0	1	0.75	0
LOMxN	Park	2011	Megachile	centuncularis	Bee	3	0	0	1	0
LOMxN	Park	2011	Megachile	rotundata	Bee	10	0	0	1	0
LOMxN	Park	2011	Trypoxylon	frigidum	Wasp	1	0	0	1	0
LOMxN	Park	2012	Osmia	caerulescens	Bee	1	1	0	1	1
LOMxN	Park	2012	Trypoxylon	collinum	Wasp	3	0	3	0	0
LOMxN	Park	2012	Trypoxylon	collinum	Wasp	4	0	4	0	0
LOMxN	Park	2012	Trypoxylon	collinum	Wasp	4	0	4	0	0
LOMxN	Park	2012	Trypoxylon	collinum	Wasp	3	0	3	0	0
LOMxN	Park	2012	Ancistrocerus	gazella	Wasp	5	2	0	1	0.4
LOMxN	Park	2012	Euodynerus	foraminatus	Wasp	5	0	2	0.6	0
LOMxN	Park	2012	Osmia	caerulescens	Bee	16	0	0	1	0
LOMxN	Park	2012	Megachile	centuncularis	Bee	11	0	0	1	0
LOMxN	Park	2012	Megachile	centuncularis	Bee	11	0	0	1	0
LOMxN	Park	2012	Megachile	centuncularis	Bee	9	0	0	1	0
LOMxN	Park	2012	Osmia	caerulescens	Bee	16	0	0	1	0
LOMxN	Park	2012	Osmia	caerulescens	Bee	12	0	0	1	0
LOMxN	Park	2012	Osmia	caerulescens	Bee	11	0	0	1	0
LOMxN	Park	2012	Osmia	caerulescens	Bee	2	0	0	1	0
LOMxN	Park	2012	Trypoxylon	collinum	Wasp	10	0	0	1	0
LOMxN	Park	2012	Trypoxylon	collinum	Wasp	3	0	0	1	0
LOMxN	Park	2012	Anthidium	manicatum	Bee	1	0	0	1	0
LOMxN	Park	2012	Trypoxylon	collinum	Wasp	8	0	0	1	0
LOMxN	Park	2012	Trypoxylon	collinum	Wasp	7	0	0	1	0
LqLKT	Home	2011	Osmia	pumila	Bee	6	1	0	1	0.166666667
LqLKT	Home	2011	Trypoxylon	frigidum	Wasp	8	1	0	1	0.125
LqLKT	Home	2011	Megachile	inermis	Bee	1	0	0	1	0
LqLKT	Home	2011	Megachile	inermis	Bee	1	0	0	1	0
LqLKT	Home	2011	Megachile	inermis	Bee	2	0	0	1	0
LqLKT	Home	2011	Megachile	inermis	Bee	11	0	0	1	0
LqLKT	Home	2011	Trypoxylon	frigidum	Wasp	8	0	0	1	0
LqLKT	Home	2011	Osmia	pumila	Bee	16	0	0	1	0
LqLKT	Home	2011	Osmia	pumila	Bee	12	0	0	1	0
LqLKT	Home	2011	Osmia	pumila	Bee	8	0	0	1	0
LqLKT	Home	2011	Trypoxylon	frigidum	Wasp	8	0	0	1	0
LqLKT	Home	2012	Trypoxylon	frigidum	Wasp	7	0	2	0.714285714	0
LqLKT	Home	2012	Trypoxylon	frigidum	Wasp	9	0	2	0.777777778	0
LqLKT	Home	2012	Trypoxylon	frigidum	Wasp	7	0	0	1	0
LqLKT	Home	2012	Trypoxylon	frigidum	Wasp	10	0	0	1	0
LqLKT	Home	2012	Trypoxylon	frigidum	Wasp	7	0	0	1	0
LqLKT	Home	2012	Trypoxylon	frigidum	Wasp	12	0	0	1	0
LqLKT	Home	2013	Trypoxylon	collinum	Wasp	13	0	13	0	0
LqLKT	Home	2013	Trypoxylon	collinum	Wasp	5	0	2	0.6	0
LqLKT	Home	2013	Trypoxylon	frigidum	Wasp	11	3	0	1	0.272727273
LqLKT	Home	2013	Trypoxylon	frigidum	Wasp	12	3	0	1	0.25
LqLKT	Home	2013	Trypoxylon	frigidum	Wasp	3	0	0	1	0
LqLKT	Home	2013	Trypoxylon	frigidum	Wasp	9	0	0	1	0
LqLKT	Home	2013	Osmia	pumila	Bee	15	0	0	1	0
LqLKT	Home	2013	Trypoxylon	frigidum	Wasp	4	0	0	1	0
LqLKT	Home	2013	Osmia	pumila	Bee	6	0	0	1	0
LqLKT	Home	2013	Psenulus	pallipes	Wasp	10	0	0	1	0
LqLKT	Home	2013	Trypoxylon	frigidum	Wasp	7	0	0	1	0
lvTbU	Park	2011	Isodontia	mexicana	Wasp	5	5	0	1	1
lvTbU	Park	2011	Osmia	caerulescens	Bee	6	6	0	1	1
lvTbU	Park	2011	Osmia	caerulescens	Bee	1	0	1	0	0
lvTbU	Park	2011	Megachile	centuncularis	Bee	6	5	0	1	0.833333333
lvTbU	Park	2011	Osmia	caerulescens	Bee	4	2	0	1	0.5
lvTbU	Park	2011	Megachile	centuncularis	Bee	11	4	0	1	0.363636364
lvTbU	Park	2011	Isodontia	mexicana	Wasp	3	0	1	0.666666667	0
lvTbU	Park	2011	Osmia	caerulescens	Bee	8	2	0	1	0.25
lvTbU	Park	2011	Megachile	centuncularis	Bee	10	2	0	1	0.2
lvTbU	Park	2011	Osmia	caerulescens	Bee	14	1	0	1	0.071428571
lvTbU	Park	2011	Megachile	centuncularis	Bee	8	0	0	1	0
lvTbU	Park	2011	Megachile	centuncularis	Bee	8	0	0	1	0
lvTbU	Park	2011	Megachile	centuncularis	Bee	11	0	0	1	0
lvTbU	Park	2011	Megachile	centuncularis	Bee	6	0	0	1	0
lvTbU	Park	2011	Megachile	centuncularis	Bee	7	0	0	1	0
lvTbU	Park	2011	Osmia	caerulescens	Bee	3	0	0	1	0
lvTbU	Park	2012	Euodynerus	foraminatus	Wasp	1	1	0	1	1
lvTbU	Park	2012	Euodynerus	foraminatus	Wasp	1	1	0	1	1
lvTbU	Park	2012	Osmia	caerulescens	Bee	1	1	0	1	1
lvTbU	Park	2012	Osmia	caerulescens	Bee	1	1	0	1	1
lvTbU	Park	2012	Isodontia	mexicana	Wasp	1	1	0	1	1
lvTbU	Park	2012	Euodynerus	foraminatus	Wasp	4	0	0	1	0
lvTbU	Park	2012	Euodynerus	foraminatus	Wasp	7	0	0	1	0
lvTbU	Park	2012	Euodynerus	foraminatus	Wasp	7	0	0	1	0
lvTbU	Park	2012	Megachile	rotundata	Bee	12	0	0	1	0
lvTbU	Park	2012	Heriades	carinata	Bee	10	0	0	1	0
lvTbU	Park	2013	Isodontia	mexicana	Wasp	1	0	1	0	0
lvTbU	Park	2013	Isodontia	mexicana	Wasp	1	0	1	0	0
lvTbU	Park	2013	Isodontia	mexicana	Wasp	1	0	1	0	0
lvTbU	Park	2013	Isodontia	mexicana	Wasp	1	1	0	1	1
lvTbU	Park	2013	Isodontia	mexicana	Wasp	1	1	0	1	1
lvTbU	Park	2013	Isodontia	mexicana	Wasp	1	1	0	1	1
lvTbU	Park	2013	Isodontia	mexicana	Wasp	1	1	0	1	1
lvTbU	Park	2013	Isodontia	mexicana	Wasp	4	0	1	0.75	0
lvTbU	Park	2013	Isodontia	mexicana	Wasp	4	1	0	1	0.25
lvTbU	Park	2013	Isodontia	mexicana	Wasp	5	0	0	1	0
lvTbU	Park	2013	Isodontia	mexicana	Wasp	4	0	0	1	0
Lwe2a	Home	2012	Trypoxylon	collinum	Wasp	1	1	0	1	1
Lwe2a	Home	2012	Trypoxylon	collinum	Wasp	2	2	0	1	1
Lwe2a	Home	2012	Trypoxylon	frigidum	Wasp	3	0	1	0.666666667	0
Lwe2a	Home	2012	Trypoxylon	collinum	Wasp	3	1	0	1	0.333333333
[truncated: 2,357 more rows]
