# Supplementary material for: Reproductive trait differences drive offspring production in urban cavity‐nesting bees and wasps
Source: Ecol Evol. 2021 Jun 22;11(15):9932–48. doi: 10.1002/ece3.7537 (PMC8328425; doi:10.1002/ece3.7537)
Supplement: Supplementary file 2 — Appendix S2 [file ECE3-11-9932-s003.xlsx]

SiteID	Type	Taxa	Edge	Prop_open_space	Prop_urban_space
0buhG	Home	Both	0.3457	0.1665	0.65
0GSjz	Home	Wasp	0.4035	0.1268	0.6573
1Gg23	Park	Both	0.1849	0.3292	0.3735
1wIAO	Home	Bee	0.3157	0.2138	0.6127
1WsN2	Community	Wasp	0.1736	0.2297	0.2464
2DMIj	Home	Both	0.3079	0.2739	0.3416
2GiFE	Roof	Both	0.2295	0.1754	0.6016
2IVbG	Park	Wasp	0.1338	0.1222	0.0251
2MKAc	Home	Wasp	0.3473	0.4496	0.3155
4QWwi	Park	Both	0.0975	0.203	0.0568
6FUNv	Park	Both	0.1884	0.3158	0.2498
6JWfP	Home	Wasp	0.2967	0.114	0.2228
6KpHa	Park	Both	0.0786	0.0745	0.0192
8BqiG	Home	Bee	0.3869	0.3583	0.3597
8J98D	Community	Wasp	0.2702	0.1718	0.6005
98vV9	Home	Both	0.3205	0.1412	0.5949
9PF5p	Home	Wasp	0.3422	0.1473	0.5944
A3kcA	Roof	Both	0.2073	0.2908	0.275
a6qJm	Park	Both	0.0831	0.8418	0.1188
AT0RG	Park	Bee	0.1118	0.1648	0.2148
AZjsh	Park	Both	0.2955	0.1718	0.3191
b1KH7	Home	Wasp	0.3983	0.1705	0.453
B3wLW	Park	Bee	0.1376	0.2132	0.4707
BeXKd	Park	Wasp	0.147	0.1626	0.1281
BFBTl	Home	Wasp	0.3993	0.1398	0.3746
BQDxR	Park	Both	0.177	0.1421	0.1454
BW4HD	Home	Wasp	0.3913	0.2414	0.4217
CAgNl	Home	Wasp	0.3529	0.1824	0.3447
cEVoL	Roof	Bee	0.1293	0.0592	0.6377
cFdUw	Home	Bee	0.2932	0.1472	0.7146
Ci7F8	Park	Bee	0.2826	0.1709	0.5908
cYKSV	Home	Wasp	0.2056	0.2033	0.1934
D1rgw	Community	Bee	0.2363	0.1517	0.7478
D8Tvb	Home	Bee	0.4046	0.1969	0.5564
DQ8Sw	Community	Both	0.2041	0.3853	0.1732
dqrON	Community	Both	0.2649	0.3149	0.4271
E3dsm	Park	Wasp	0.1756	0.3677	0.0908
Enp7x	Park	Wasp	0.2233	0.2963	0.2495
ErRUg	Home	Both	0.3291	0.0971	0.4001
eTUNR	Park	Wasp	0.2449	0.2049	0.1755
fJPzr	Home	Wasp	0.4203	0.2068	0.3752
fLwK1	Park	Wasp	0.1757	0.4009	0.4097
fn6iP	Home	Both	0.3073	0.1652	0.5063
fqMOZ	Home	Both	0.3313	0.1957	0.304
FTl5s	Home	Both	0.3575	0.156	0.5132
gbEGj	Home	Both	0.3746	0.1389	0.4319
GDWGB	Park	Wasp	0.184	0.2638	0.2099
ggYQS	Community	Both	0.2661	0.4029	0.4276
GNZuC	Community	Bee	0.3075	0.3143	0.371
hEdHx	Community	Both	0.1894	0.4316	0.3878
Hq5sT	Park	Wasp	0.1148	0.1611	0.0503
huqmO	Home	Bee	0.3958	0.2202	0.435
iMm0w	Park	Wasp	0.2505	0.117	0.1766
iO6vH	Home	Bee	0.2776	0.1653	0.6897
iT7mR	Park	Both	0.1309	0.059	0.0917
J64gf	Park	Bee	0.1571	0.1686	0.6445
JexxL	Roof	Wasp	0.2645	0.1444	0.7561
jXk3i	Home	Bee	0.3363	0.2327	0.5771
L8NdO	Home	Wasp	0.1923	0.0843	0.0762
l9qwa	Roof	Both	0.24	0.1166	0.814
LeJL9	Roof	Bee	0.3233	0.1426	0.5894
lm8Vb	Roof	Wasp	0.0619	0.0175	0.9658
LOMxN	Park	Both	0.1649	0.5202	0.4121
LqLKT	Home	Both	0.406	0.217	0.3788
lvTbU	Park	Both	0.1858	0.2212	0.2568
Lwe2a	Home	Wasp	0.38	0.234	0.459
LXbGC	Home	Wasp	0.3565	0.185	0.4249
LYkor	Home	Both	0.2526	0.1737	0.236
m1Tjg	Home	Bee	0.3318	0.2067	0.6416
m9rCB	Park	Wasp	0.1862	0.2043	0.1948
MR9ay	Home	Both	0.393	0.2051	0.3639
N0NrL	Home	Wasp	0.3877	0.169	0.4926
nj3Tv	Park	Both	0.2164	0.1299	0.1492
nSPob	Park	Wasp	0.1179	0.1651	0.029
NTp7f	Roof	Wasp	0.2662	0.1588	0.6913
oemYW	Home	Wasp	0.2133	0.1277	0.2178
OUdi4	Park	Bee	0.154	0.4736	0.1826
ov9ky	Park	Wasp	0.0776	0.0465	0.0145
OxeKC	Home	Both	0.373	0.1704	0.2355
p4hhS	Park	Wasp	0.1267	0.073	0.0648
P4Wxh	Home	Wasp	0.374	0.155	0.5448
P5vps	Park	Both	0.1356	0.1307	0.0349
P9Lc3	Home	Both	0.4206	0.1836	0.4657
phL7O	Park	Both	0.1775	0.2217	0.1673
Q19Ql	Home	Both	0.3133	0.1544	0.4829
Q1kCz	Park	Both	0.2879	0.1674	0.3722
Q2diL	Home	Wasp	0.2797	0.3753	0.3417
QiOKk	Home	Both	0.3205	0.1075	0.5315
QKrAU	Park	Both	0.2078	0.2879	0.322
qKZQ3	Home	Both	0.3844	0.152	0.499
QM7IH	Home	Both	0.4221	0.1671	0.5466
QVf8L	Park	Wasp	0.1214	0.1681	0.0431
QYeyE	Park	Wasp	0.1396	0.2755	0.1368
r2ykG	Home	Wasp	0.42	0.1968	0.3195
rMJpS	Community	Wasp	0.2947	0.1228	0.517
RYvED	Park	Wasp	0.1686	0.0909	0.2558
rZ0ul	Home	Both	0.235	0.1116	0.1819
SAk6r	Home	Wasp	0.4541	0.1859	0.378
sS0ji	Roof	Both	0.3723	0.164	0.3998
SVCEa	Park	Wasp	0.2791	0.3426	0.4633
TbUBp	Home	Wasp	0.3354	0.1534	0.651
To1zd	Community	Wasp	0.2782	0.1664	0.2601
trOmx	Home	Both	0.2991	0.0868	0.5488
TrRF4	Home	Both	0.32	0.2675	0.3303
TUJhp	Park	Bee	0.2987	0.1987	0.4022
twed3	Home	Wasp	0.2917	0.1193	0.646
U3mPy	Park	Both	0.2047	0.0852	0.2663
U5Lyc	Park	Bee	0.2041	0.1203	0.7694
uijTr	Roof	Both	0.269	0.1621	0.3088
uISKe	Home	Wasp	0.3608	0.1488	0.58
uIvCn	Home	Both	0.3193	0.119	0.5998
UtY7R	Home	Wasp	0.2846	0.3125	0.1805
v8EUT	Home	Both	0.3518	0.1657	0.5271
vDe7G	Home	Wasp	0.3702	0.1667	0.3896
VF2Pq	Home	Wasp	0.2807	0.174	0.7283
vLXXi	Roof	Wasp	0.0679	0.0286	0.9497
vnlxz	Park	Both	0.1358	0.2634	0.0621
VNQ0u	Home	Both	0.4208	0.1377	0.375
vtkfe	Park	Wasp	0.189	0.2206	0.1537
w4NX6	Park	Both	0.2288	0.1795	0.165
WfPqj	Community	Bee	0.3165	0.1579	0.6151
wiATg	Community	Bee	0.4232	0.2042	0.4588
WJHmh	Park	Both	0.2062	0.1787	0.2803
wk3yD	Home	Wasp	0.35	0.2212	0.5466
x6lwo	Park	Wasp	0.2987	0.1987	0.4022
xomGl	Community	Wasp	0.1294	0.3361	0.6217
xRMA3	Park	Wasp	0.0889	0.3129	0.0195
XvuFi	Park	Both	0.1495	0.3792	0.2352
YFmep	Park	Wasp	0.1232	0.0793	0.0228
YgefT	Home	Both	0.4135	0.2024	0.4491
yjMQ9	Home	Wasp	0.3011	0.1878	0.6686
yLOw6	Home	Wasp	0.4201	0.1588	0.467
yOqkX	Home	Wasp	0.3159	0.1431	0.6554
Z4sxV	Home	Wasp	0.3805	0.1661	0.3831
zAo4O	Home	Both	0.31	0.3197	0.4059
zAXNf	Home	Bee	0.2369	0.1341	0.8045
zUUAk	Home	Both	0.2881	0.1664	0.7173
