# Supplementary material for: Reproductive trait differences drive offspring production in urban cavity‐nesting bees and wasps
Source: Ecol Evol. 2021 Jun 22;11(15):9932–48. doi: 10.1002/ece3.7537 (PMC8328425; doi:10.1002/ece3.7537)
Supplement: Supplementary file 3 — Appendix S3 [file ECE3-11-9932-s002.xlsx]

Reprod_traits ,
SiteID,Code indicating site; lat/longs unavailable due to privacy
Type,"One of four urban green space types: Home gardens, Community gardens, Green roofs, Parks"
Sampling_Year,"Year the nest was constructed: 2011, 2012, 2013"
Genus,Genus of taxon
Species,Species of taxon
Taxa_group,Whether the nest was provisioned by bee or wasp
No_broodcells,Number of brood cells provisioned in the nest
No_dead_broodcells,Number of brood cells that perished due to environmental factors but not parasites
Tot_parasite,Number of brood cells parasitized
Rel_parasite_free,Relative proportion of brood cells provisioned within the nest that were not parasitized
Rel_dead,Relative proportion of brood cells provisioned that perished  due to environmental factors
,
Env_var ,
SiteID,Code indicating site; lat/longs unavailable due to privacy
Type,"One of four urban green space types: Home gardens, Community gardens, Green roofs, Parks"
Taxa,"Whether the site was used in analysis for Bees, for Wasps, or in Both"
Edge,Edge density within the 250-m buffer per site
Prop_open_space,Open green space within the 250-m buffer per site 
Prop_urban_space,Urban land cover within the 250-m buffer per site
